# Supplementary material for: Acoustic structure and information content of trumpets in female Asian elephants (Elephas maximus)
Source: PLoS One. 2021 Nov 23;16(11):e0260284. doi: 10.1371/journal.pone.0260284 (PMC8610244; doi:10.1371/journal.pone.0260284)
Supplement: S3 Table — (XLSX) [file pone.0260284.s003.xlsx]

## Sheet: data_descriptive
contour	individual	COFM	JitterFactor	FreqVariabilityIdx	InflectionFactor	FinishFreq	MinFreq	MaxFreq	MeanFreq	FreqRange	PeakByMeanFreq	MeanByMinFreq	PeakFreqLoc	MinFreqLoc	Duration	StartSlope	MiddleSlope	FinalSlope	StartFreq	MidFreq	TimeMinMax	mean1stThird	mean2ndThird	mean3rdThird	medianFreq	id
F0	Chan Chun	0.0406602	2.70546	0.0952451	0.166667	454.202	362.402	536.602	418.974	174.201	1.28075	1.1561	0.00909091	0.4	4.4	-78.0886	25.1352	12.5642	503.602	387.002	0.390909	430.152	397.752	429.018	415.002	ne.0004x2
F0	Chan Chun	0.0300201	2.63779	0.0886	0.185185	388.101	388.101	507.701	430.512	119.6	1.1793	1.10928	0.895522	1	2.68	21.0228	28.4483	-98.2815	399.501	398.401	0.104478	404.168	416.301	471.068	411.801	ne.0005x1
F0	Chan Chun	0.0432802	1.77753	0.119672	0.1875	347.801	344.801	504.602	382.58	159.801	1.31895	1.10957	0	0.40797	6.851	-57.982	1.34953	-8.86882	504.602	368.602	0.40797	419.792	357.756	371.373	369.602	ne.0038
F0	Chan Chun	0.0255801	1.55192	0.0387271	0.234043	320.001	320.001	406.602	356.423	86.6004	1.14078	1.11382	0.960843	1	4.316	-16.9404	14.6462	-24.2504	353.001	346.801	0.0391566	345.751	343.575	379.139	350.001	ne.0039
F0	Chan Chun	0.0174401	1.01662	0.0209144	0.3	342.801	321.001	387.002	341.569	66.0003	1.13301	1.06407	0.0701754	0.307018	4.56	-20.7144	5.87502	7.94875	350.001	331.401	0.236842	350.131	330.001	343.896	336.101	ne.0040
F0	Chan Chun	0.0181401	1.53954	0.018565	0.324324	355.201	300.401	355.201	330.428	54.8002	1.07497	1.09996	1	0.212987	5.005	-30.154	10.5831	13.101	351.001	325.201	0.787013	328.118	324.048	339.651	330.401	ne.0046
F0	Chan Chun	0.0291201	1.18177	0.0243761	0.338235	437.602	335.601	437.602	357.054	102	1.22559	1.06392	1	0.199005	8.04	-25.3227	6.21431	28.0436	405.602	357.201	0.800995	353.028	354.438	363.584	355.701	ne.0060x1
F0	Chan Chun	0.00668003	0.86149	0.00473216	0.142857	368.602	368.602	403.602	390.135	35.0001	1.03452	1.05842	0.302326	1	0.559	126.154	-56.0442	-118.682	375.802	392.202	0.697674	393.573	392.973	383.859	391.202	ne.0062
F0	Chan Chun	0.01002	1.59358	0.0140106	0.235294	395.402	371.602	416.002	392.931	44.4002	1.05871	1.0574	0.0930233	0.697674	1.118	79.4875	-96.8665	45.2749	384.002	392.202	0.604651	404.468	392.882	381.435	392.202	ne.0078x2
F0	Chan Chun	0.0242601	1.35036	0.0199721	0.3	391.202	334.401	393.202	364.814	58.8002	1.07782	1.09094	0.0837004	0.321586	2.951	-43.6251	34.6697	22.9843	375.802	385.002	0.237885	364.437	369.677	360.613	365.902	ne.0080x1a
F0	Chan Chun	0.0373002	1.79548	0.0569953	0.245614	312.801	312.801	449.002	372.545	136.201	1.20523	1.191	0	1	7.32	-40.7033	20.0794	-36.8752	449.002	373.602	1	354.612	371.391	391.633	372.602	ne.0093x2
F0	Chan Chun	0.0137601	1.13354	0.0135392	0.277778	385.002	328.201	385.002	343.435	56.8002	1.12103	1.04641	1	0.458333	3.84	0	-2.83785	40.8066	338.601	330.401	0.541667	347.568	334.468	348.268	338.601	ne.0094x1
F0	Chan Chun	0.00426002	0.649714	0.00292456	0.421053	353.001	353.001	380.802	360.791	27.8001	1.05546	1.02207	0	1	0.637	-150.77	-19.2308	-12.9555	380.802	358.201	1	366.402	358.201	358.201	360.202	ne.0332
F0	Chan Chun	0.0233001	2.24472	0.0421217	0.433333	340.601	319.001	398.402	352.015	79.4003	1.13178	1.10349	0.0753138	0.665272	3.107	-33.6377	-22.1539	20.7693	373.602	332.401	0.589958	370.702	334.161	351.181	345.801	ne.0333x1
F0	Chan Chun	0.0178401	1.79873	0.0173462	0.192308	364.402	355.201	422.202	404.963	67.0003	1.04257	1.14009	0.230337	0	2.314	125.704	0	-60.9065	355.201	407.802	0.230337	395.557	415.177	405.291	410.302	nv0005c
F0	Chan Chun	0.0186201	1.62153	0.0101177	0.37931	373.602	373.602	435.602	416.147	62.0003	1.04675	1.11388	0.378995	1	2.847	19.9771	-3.99602	-48.8207	407.802	421.202	0.621005	422.042	423.446	403.682	417.002	nv0005f1
F0	Chan Chun	0.0272401	3.1084	0.0760881	0.333333	356.201	356.201	497.402	452.383	141.201	1.09952	1.27002	0.797468	1	1.027	36.5386	126.594	-526.925	424.202	492.202	0.202532	441.459	478.659	437.03	449.002	nv0005i
F0	Chan Chun	0.0384002	2.32399	0.0757303	0.219512	304.601	304.601	497.402	413.338	192.801	1.20338	1.35698	0.155172	1	1.508	4.15802	-25.3103	-155.449	409.802	421.202	0.844828	441.573	415.894	382.73	412.802	nv0077
F0	Chan Chun	0.0497402	2.40188	0.0595603	0.254237	320.001	317.001	418.002	360.971	101	1.15799	1.13871	0.0290381	0.473684	7.163	-21.1656	-5.23235	-10.5007	404.602	317.001	0.444646	390.822	337.58	353.341	355.201	nv0080c
F0	Chan Chun	0.0135401	2.63112	0.0426124	0.2	323.201	323.201	402.602	380.628	79.4003	1.05773	1.17768	0.65625	1	0.416	357.694	73.3731	-555.247	353.001	399.402	0.34375	368.122	399.242	374.522	396.402	ne.1191
F0	Chan Chun	0.0234401	1.79218	0.0575487	0.275	302.601	302.601	376.802	331.011	74.2003	1.13833	1.09389	0.109589	1	2.92	-6.84213	-30.3573	-6.92311	349.001	310.801	0.890411	360.694	314.101	319.54	317.001	ne.1192
F0	Chan Chun	0.0244201	1.32742	0.0323494	0.462963	362.402	317.001	401.602	336.82	84.6004	1.19233	1.06252	0.968254	0.325397	5.04	-4.09093	1.1628	18.5898	338.601	326.201	0.642857	330.846	326.435	353.179	331.401	ne.1193
F0	Chan Chun	0.0170201	2.882	0.0516013	0.0625	353.001	352.001	437.602	407.414	85.6004	1.0741	1.15742	0.583333	0	0.312	463.738	353.848	-794.234	352.001	435.602	0.583333	385.162	434.702	396.922	409.202	ne.1194
F0	Chan Chun	0.0276001	1.12634	0.055009	0.333333	378.802	318.001	415.002	351.08	97.0004	1.18207	1.10402	0.0606061	0.69697	5.28	-24.1305	-6.34149	28.6668	382.002	333.401	0.636364	372.871	330.732	349.636	341.601	ne.1195
F0	Chan Chun	0.00708003	0.700104	0.00496337	0.275862	378.802	346.801	378.802	363.595	32.0001	1.04182	1.04842	1	0	1.443	42.8276	-31.6485	50.8878	346.801	359.201	1	363.122	359.246	367.982	364.402	ne.1196
G0	Chan Chun	0.0306001	1.61406	0.130218	0.162791	459.202	382.002	538.602	451.141	156.601	1.19387	1.18099	0.966667	0.316667	4.8	-6.95125	50.0002	-17.0313	398.402	463.402	0.65	395.916	449.055	508.602	459.202	ne.0004x2
G0	Chan Chun	0.0345001	1.57911	0.0820984	0.185185	349.001	349.001	503.602	414.431	154.601	1.21516	1.18748	0	1	6.851	-31.5108	-13.7215	-23.4267	503.602	403.602	1	460.357	393.846	389.091	398.402	ne.0038
G0	Chan Chun	0.0283201	1.54395	0.0279406	0.14	320.001	320.001	424.202	375.162	104.2	1.13072	1.17237	0.96988	1	4.316	-5.53848	-4.73375	-28.3613	376.802	349.001	0.0301205	378.002	361.164	385.496	370.602	ne.0039
G0	Chan Chun	0.00946004	0.66633	0.00615053	0.342105	370.602	370.602	405.602	385.028	35.0001	1.05343	1.03893	0	1	4.48	-18.4286	-3.69049	-2.14287	405.602	376.802	1	393.74	378.485	382.355	383.002	ne.0040
G0	Chan Chun	0.0157201	1.18108	0.0261945	0.285714	396.402	363.402	431.402	395.333	68.0003	1.09124	1.08787	0.0422164	0.411609	4.927	-30.4871	6.60891	1.32212	425.202	371.602	0.369393	414.168	378.838	391.618	394.202	ne.0046
G0	Chan Chun	0.0342401	0.989338	0.0537029	0.219512	456.202	372.602	467.602	427.126	95.0004	1.09476	1.14633	0.625	0.28	8	-20.3031	24.2755	0.384617	441.802	453.002	0.345	394.379	437.452	449.165	441.802	ne.0060x1
G0	Chan Chun	0.0189201	2.37616	0.0188195	0.166667	485.002	427.202	507.802	479.235	80.6003	1.05961	1.1218	0.311111	0.0666667	1.17	20.243	-33.5666	12.5507	488.202	505.602	0.244444	464.402	496.535	476.769	479.302	ne.0078x2
G0	Chan Chun	0.0460202	2.09254	0.0934461	0.18	425.202	385.002	523.202	442.246	138.201	1.18306	1.14869	0.123348	0.810573	2.951	-47.6192	45.1803	-38.3712	460.202	458.202	0.687225	477.473	448.314	401.308	438.602	ne.0080x1a
G0	Chan Chun	0.0267401	1.41057	0.030427	0.23913	415.002	392.202	464.402	426.106	72.2003	1.08987	1.08645	0.604167	0.0208333	3.84	36.2964	19.3056	-34.2426	393.202	392.202	0.583333	421.108	427.739	429.362	426.302	ne.0094x1
G0	Chan Chun	0.0235601	2.43568	0.0866629	0.416667	373.602	366.402	472.602	430.035	106.2	1.09898	1.17367	0.33871	0	0.806	471.495	-28.5715	-391.857	366.402	467.602	0.33871	412.077	465.702	412.327	450.502	ne.0332
G0	Chan Chun	0.0362602	2.49901	0.161948	0.194444	395.402	342.801	506.802	407.168	164.001	1.2447	1.18777	0.0893617	0.676596	3.055	-17.3078	-57.6925	42.0762	430.402	391.202	0.587234	471.819	375.635	374.052	389.102	ne.0333x1
G0	Chan Chun	0.0312601	1.50694	0.14909	0.282051	596.402	422.202	626.403	570.408	204.201	1.09817	1.35103	0.291391	0	1.963	378.463	29.8078	-18.7784	422.202	618.003	0.291391	485.433	614.618	611.172	608.803	nv0005c
G0	Chan Chun	0.0310001	1.84988	0.0170593	0.323529	465.402	465.402	549.002	514.514	83.6003	1.06703	1.10553	0.0848214	1	2.912	61.9602	-27.2046	-44.8162	475.802	510.802	0.915179	531.202	512.985	499.493	510.802	nv0005f1
G0	Chan Chun	0.0151201	1.82995	0.0258452	0.411765	506.802	464.402	550.002	522.355	85.6004	1.05293	1.12479	0.246753	0	1.001	241.232	-21.3019	-85.2075	464.402	535.602	0.246753	507.735	536.202	525.436	534.602	nv0005i
G0	Chan Chun	0.0307601	1.94244	0.0289232	0.151515	429.402	429.402	538.602	495.202	109.2	1.08764	1.15324	0.191667	1	1.56	92.8209	5.76925	-107.693	460.202	490.202	0.808333	511.675	499.184	474.747	487.202	nv0077
G0	Chan Chun	0.0471002	2.23204	0.0438227	0.293103	321.001	321.001	418.002	372.164	97.0004	1.12317	1.15938	0.0290381	1	7.163	0	-16.3651	-1.99006	369.602	360.202	0.970962	395.57	359.381	362.212	371.102	nv0080c
G0	Chan Chun	0.0195801	1.56781	0.0362236	0.243243	359.201	316.001	376.802	346.672	60.8003	1.08691	1.09706	0.109589	0.794521	2.92	10	-27.5863	33.654	349.001	328.201	0.684932	365.952	331.448	343.885	349.001	ne.1192
G0	Chan Chun	0.0268001	1.392	0.0239873	0.358491	362.402	343.801	418.002	365.213	74.2003	1.14454	1.06228	0.975806	0.330645	4.96	3.29789	8.37503	-4.86489	350.001	347.801	0.645161	358.09	353.413	383.479	360.202	ne.1193
G0	Chan Chun	0.0244001	0.863022	0.0154293	0.267606	401.602	376.802	444.802	404.557	68.0003	1.09948	1.07366	0.0757576	0.795455	5.28	-8.3696	2.62501	0	412.802	400.402	0.719697	421.418	397.88	394.093	400.402	ne.1195
G0	Chan Chun	0.00518002	0.62398	0.00201524	0.272727	390.202	384.002	405.602	394.383	21.6001	1.02844	1.02704	0.45	0.04	1.3	27.5863	-4.23079	-9.9256	386.002	401.602	0.41	389.116	398.677	394.745	394.802	ne.1196
F0	Dhibya	0.0209801	1.17009	0.0390982	0.244444	350.001	350.001	453.002	411.913	103	1.09975	1.17689	0.128834	1	3.26	68.7182	-21.3794	-46.8184	383.002	409.802	0.871166	433.055	416.508	386.175	412.802	ne.0042x2
F0	Dhibya	0.0259601	1.87364	0.0157253	0.258065	410.802	410.802	501.602	462.841	90.8004	1.08375	1.12668	0	1	1.482	-94.7895	3.13973	-123.53	501.602	460.202	1	462.762	465.42	460.082	460.202	ne.0043x1e
F0	Dhibya	0.0158801	1.50525	0.028636	0.238095	465.402	465.402	576.802	544.612	111.4	1.05911	1.1702	0.209091	1	1.43	60.3241	-57.7965	-172.308	541.802	558.202	0.790909	565.031	557.974	510.831	552.002	ne.0043x7b
F0	Dhibya	0.0147001	1.35042	0.0190324	0.37037	379.802	379.802	452.002	412.742	72.2003	1.09512	1.08673	0	1	2.12	-61.6132	-8.82357	-34.1465	452.002	412.802	1	430.38	413.891	393.957	413.802	ne.0081
F0	Dhibya	0.0161601	1.34749	0.00942925	0.6	387.002	386.002	454.202	413.188	68.2003	1.09926	1.07043	0	0.920792	4.04	-39.348	-1.26583	-18.8312	454.202	415.002	0.920792	421.102	414.502	403.962	414.402	ne.0083
F0	Dhibya	0.0160401	1.08686	0.019093	0.394737	368.602	356.201	449.002	398.396	92.8004	1.12702	1.11846	0	0.974576	4.72	-37.5759	5.25002	-21.7779	449.002	406.602	0.974576	406.586	406.152	383.048	401.002	ne.0092x3
F0	Dhibya	0.00804003	1.04378	0.0127367	0.2	380.802	380.802	426.202	402.302	45.4002	1.05941	1.05646	0.4375	0.979167	1.92	44.2859	-16.7648	-35.0001	391.202	421.202	0.541667	406.402	414.435	387.802	403.602	nv0028
F0	Dhibya	0.01134	1.27068	0.0185219	0.142857	410.802	410.802	473.802	450.63	63.0003	1.05142	1.09695	0.2375	1	1.04	114.589	-56.5936	-137.793	429.402	460.202	0.7625	463.259	458.973	429.659	455.202	nv0085
F0	Dhibya	0.0142601	2.32099	0.0155638	0.375	375.802	375.802	448.002	409.589	72.2003	1.09378	1.08991	0	1	2.99	-70.6556	10.6509	-39.5301	448.002	398.402	1	421.762	407.535	399.882	410.802	nv0086
F0	Dhibya	0.01086	1.94109	0.02038	0.125	370.602	334.401	402.602	381.139	68.2003	1.05631	1.13977	0.693069	0	1.313	172.576	27.1687	-79.4048	334.401	395.402	0.693069	368.682	395.702	376.122	383.402	nv0097b
F0	Dhibya	0.0178801	1.809	0.0180904	0.346154	375.802	361.202	426.202	399.686	65.0003	1.06634	1.10655	0.402062	0.974227	2.522	31.0441	-18.7745	-29.0167	397.402	402.602	0.572165	404.713	410.402	385.135	400.502	nv0097c
F0	Dhibya	0.01036	0.580844	0.00880942	0.318182	391.202	391.202	444.802	405.615	53.6002	1.09661	1.03684	0	1	2.327	-70.28	-4.35415	-9.75614	444.802	400.402	1	419.322	401.073	396.148	401.002	n2v001
F0	Dhibya	0.0176001	0.703906	0.0201703	0.241935	376.802	376.802	445.602	414.976	68.8003	1.0738	1.10131	0.0211268	1	5.68	-10.1087	-18.7737	-5.58142	444.802	420.802	0.978873	430.297	416.922	397.802	418.402	nv0358x5
F0	Dhibya	0.0152401	0.602256	0.0145743	0.238095	366.402	366.402	449.002	406.754	82.6003	1.10387	1.11013	0.034965	1	5.72	-17.8572	-1.14584	-18.4783	437.602	407.802	0.965035	417.973	404.945	397.345	404.602	nv0249x2f
F0	Dhibya	0.0135001	0.666716	0.010468	0.215686	370.602	370.602	431.402	406.437	60.8003	1.06142	1.0967	0.0416667	1	4.8	-12.5676	3.02327	-24.5001	423.202	416.002	0.958333	409.531	413.096	396.684	409.802	nv0855
F0	Dhibya	0.00990004	0.648047	0.00456412	0.263158	386.002	386.002	433.402	413.786	47.4002	1.04741	1.07198	0	1	3.44	-22.5001	4.48278	-23.4849	433.402	416.002	1	415.525	415.968	410.032	415.002	nv0857b
F0	Dhibya	0.0199001	1.20278	0.0316	0.225	367.402	367.402	460.202	430.477	92.8004	1.06905	1.17168	0.738806	1	5.36	17.8572	4.33964	-58.8464	420.002	448.002	0.261194	428.463	448.802	412.756	436.602	nv0862x10
F0	Dhibya	0.00650003	0.933577	0.0122973	0.0555556	380.802	380.802	431.402	413.991	50.6002	1.04206	1.08716	0.296296	1	1.08	45.0002	-48.8891	-82.5003	417.002	425.202	0.703704	421.435	423.668	396.868	418.502	nv0862x7a
F0	Dhibya	0.0104	0.853627	0.0230733	0.233333	386.002	383.002	444.802	417.448	61.8003	1.06553	1.08994	0	0.828571	0.91	-59.231	-54.1541	-79.3849	444.802	424.202	0.828571	433.682	425.002	393.662	421.602	nv0785
F0	Dhibya	0.0160401	0.639367	0.0151716	0.359375	382.002	377.802	442.802	395.427	65.0003	1.11981	1.04665	0	0.808	5	-30.7144	5.7778	-12.8948	442.802	395.402	0.808	407.135	394.329	384.868	392.202	nv0787
F0	Dhibya	0.0175601	0.995732	0.0104497	0.369565	384.002	373.602	427.202	390.532	53.6002	1.0939	1.04532	0	0.784173	5.56	-20.8334	-2.04082	-2.18751	427.202	397.402	0.784173	404.188	387.664	379.935	386.502	nv0789
F0	Dhibya	0.00446002	0.562927	0.005898	0.285714	375.802	375.802	416.002	401.487	40.2002	1.03615	1.06835	0	1	1.72	-28.5001	-7.00003	-34.1668	416.002	401.602	1	410.802	401.545	392.116	401.602	nv1052
G0	Dhibya	0.0222001	1.14401	0.0374273	0.333333	377.802	377.802	490.202	442.824	112.4	1.10699	1.17211	0.123457	1	3.24	37.2095	-20.6668	-43.729	422.202	456.202	0.876543	466.829	447.295	414.348	446.802	ne.0042x2
G0	Dhibya	0.0165201	1.00912	0.00407146	0.34375	523.202	489.202	545.802	532.202	56.6002	1.02555	1.0879	0.376923	0	1.69	94.9347	-29.2684	-1.60257	489.202	540.802	0.376923	528.584	535.562	532.766	534.102	ne.0043x1e
G0	Dhibya	0.0116	1.22149	0.0205899	0.318182	415.002	415.002	479.802	454.92	64.8003	1.0547	1.09619	0.0736842	0.884211	1.9	27.0371	-20.3031	-56.0002	453.002	468.602	0.810526	468.973	464.602	429.802	458.802	ne.0081
G0	Dhibya	0.0219601	1.72552	0.0318323	0.607143	461.402	430.402	547.002	465.116	116.6	1.17606	1.08066	0	0.926108	4.06	-90.6126	-0.632914	2.80001	547.002	458.202	0.926108	493.402	456.982	445.869	457.702	ne.0083
G0	Dhibya	0.0255401	1.42987	0.107379	0.421053	427.202	409.802	577.802	463.118	168.001	1.24764	1.1301	0.0438596	0.973684	4.56	-99.5459	-13.1396	-6.9388	551.002	442.802	0.929825	515.971	444.685	427.279	442.802	ne.0092x3
G0	Dhibya	0.00812003	0.987779	0.0177212	0.380952	380.802	380.802	430.402	411.24	49.6002	1.0466	1.07993	0.456522	0.978261	1.84	-8.6667	-3.33335	-58.1252	425.202	424.202	0.521739	420.373	423.773	389.573	417.002	nv0028
G0	Dhibya	0.00958004	1.12467	0.0125238	0.157895	442.802	442.802	497.402	475.223	54.6002	1.04667	1.07322	0.318182	1	1.144	118.804	-2.13676	-95.4755	458.202	495.402	0.681818	465.569	492.716	464.469	476.802	nv0085
G0	Dhibya	0.0160401	2.38872	0.0131829	0.4375	487.202	420.002	487.202	443.864	67.2003	1.09764	1.05682	1	0.222749	2.743	-77.9054	18.6326	47.1935	467.602	442.802	0.777251	443.162	437.435	452.282	440.702	nv0086
G0	Dhibya	0.0206801	2.38481	0.0223343	0.333333	451.002	399.402	488.202	431.24	88.8004	1.13209	1.07971	0	0.867347	1.274	-154.286	56.1088	21.7508	488.202	436.602	0.867347	436.602	437.345	419.773	433.402	nv0097b
G0	Dhibya	0.0146601	1.55793	0.0233804	0.454545	402.602	402.602	505.602	440.475	103	1.14786	1.09407	0	1	2.379	-117.672	-15.0227	-37.579	505.602	442.802	1	459.402	440.452	421.573	438.102	nv0097c
G0	Dhibya	0.0190401	1.39585	0.0409113	0.241379	495.402	445.802	561.402	483.168	115.6	1.16192	1.08382	0	0.702479	1.573	-238.178	-25.2309	59.4408	561.402	460.202	0.702479	515.682	465.691	466.382	473.802	n2v001
G0	Dhibya	0.0194201	0.800428	0.00849599	0.407407	462.002	432.402	487.402	460.106	55.0002	1.05933	1.06407	0	0.671533	5.48	-11.4445	-18.2979	16.4445	487.402	448.202	0.671533	470.924	451.524	457.869	460.302	nv0358x5
G0	Dhibya	0.0164601	0.607658	0.0149534	0.306452	421.202	410.802	481.002	444.366	70.2003	1.08244	1.08171	0.0486111	0.965278	5.76	-19.6429	-7.40388	-5.10002	479.802	442.802	0.916667	461.716	444.362	427.021	445.302	nv0249x2f
G0	Dhibya	0.0154201	0.730562	0.0146859	0.387755	439.602	409.802	484.002	439.104	74.2003	1.10225	1.0715	0.0173913	0.904348	4.6	-27.9168	0.581398	-2.91668	483.002	435.602	0.886957	455.002	438.061	424.314	439.602	nv0855
G0	Dhibya	0.00656003	0.455368	0.00159477	0.333333	458.202	440.802	468.602	446.941	27.8001	1.04846	1.01393	0	0.883721	3.44	-24.8001	-0.735297	14.2593	468.602	444.802	0.883721	447.929	445.075	447.82	444.802	nv0857b
G0	Dhibya	0.0198201	1.10349	0.0198108	0.292683	417.002	417.002	482.002	451.275	65.0003	1.06809	1.08219	0.4	0.976923	5.2	12.5642	-3.44446	-24.1305	448.002	468.602	0.576923	444.33	471.11	439.802	457.202	nv0862x10
G0	Dhibya	0.00538002	0.801775	0.00513486	0.125	451.002	433.402	462.402	448.377	29.0001	1.03128	1.03455	0.304348	0.782609	0.92	25.7144	-74.3753	38.7502	455.202	452.002	0.478261	457.242	448.769	439.042	451.502	nv0862x7a
G0	Dhibya	0.00334001	0.664536	0.00408309	0.416667	442.802	442.802	467.602	457.635	24.8001	1.02178	1.0335	0.114286	1	0.455	15.3847	-55.6215	-107.693	465.402	462.402	0.885714	467.052	459.502	446.352	458.702	nv0785
G0	Dhibya	0.0148601	0.71604	0.0269083	0.255319	461.402	418.002	495.402	456.364	77.4003	1.08554	1.09177	0.0603448	0.75	4.64	-17.8572	-16.7568	14.7298	494.402	436.602	0.689655	483.965	443.335	440.977	453.002	nv0787
G0	Dhibya	0.0249201	1.12813	0.0178836	0.367347	512.802	432.402	512.802	455.826	80.4003	1.12499	1.05417	1	0.296552	5.8	-37.2095	4.35187	36.9793	496.402	445.802	0.703448	460.189	448.225	459.539	449.002	nv0789
G0	Dhibya	0.00618003	0.682058	0.00583477	0.238095	432.402	432.402	468.602	453.83	36.2002	1.03255	1.04956	0.1	1	1.6	-33.5001	12.8572	-38.7502	463.402	456.202	0.9	463.402	456.459	441.63	456.202	nv1052
F0	Dipendra	0.0176401	2.56061	0.0902479	0.0454545	276.801	276.801	374.802	336.729	98.0004	1.11307	1.2165	0.466667	1	0.39	545.301	-12.8206	-695.729	296.401	374.802	0.533333	326.087	369.802	309.573	339.601	ne.0011x1
F0	Dipendra	0.01184	2.45482	0.0308277	0.0769231	377.802	368.602	432.402	408.371	63.8003	1.05885	1.10789	0.428571	0	0.637	534.618	0	-198.291	368.602	432.402	0.428571	399.752	429.162	391.002	415.002	ne.0011x2
F0	Dipendra	0.0153401	1.72874	0.0856845	0.130435	431.402	335.601	460.202	422.584	124.601	1.08902	1.25919	0.633333	0	0.39	740.174	292.309	-201.399	335.601	445.802	0.633333	379.127	446.43	445.177	433.402	ne.0012x5
F0	Dipendra	0.0150601	2.58788	0.0404551	0.357143	460.202	386.002	489.202	460.959	103.2	1.06127	1.19419	0.431034	0	0.754	475.899	17.9488	-70.1541	386.002	489.202	0.431034	434.922	482.752	469.562	471.702	ne.0013x2
F0	Dipendra	0.0180601	1.61724	0.118641	0.21875	412.802	279.801	430.402	399.727	150.601	1.07674	1.42861	0.637931	0	0.754	645.131	92.3081	-50.0002	279.801	425.202	0.637931	351.147	425.762	424.638	422.602	ne.0014x1
F0	Dipendra	0.00838003	1.47259	0.00714193	0.230769	483.002	444.802	494.402	475.848	49.6002	1.03899	1.0698	0.323529	0	0.442	326.924	-5.12823	36.3638	444.802	476.802	0.323529	462.852	480.922	482.502	478.802	ne.0015
F0	Dipendra	0.0330001	2.14687	0.0463974	0.166667	505.602	437.602	592.202	538.382	154.601	1.09997	1.2303	0.52381	0	1.365	235.748	-10.5264	-72.2614	437.602	571.602	0.52381	500.102	565.882	549.162	542.802	ne.0019
F0	Dipendra	0.01136	1.25677	0.0141454	0.318182	417.002	392.202	458.202	437.138	66.0003	1.04819	1.11458	0.367347	0	0.637	330.179	-22.7107	-127.18	392.202	455.202	0.367347	426.43	450.752	432.288	439.602	ne.0022x5
F0	Dipendra	0.00940004	1.21075	0.0146284	0.25	400.402	385.002	432.402	406.722	47.4002	1.06314	1.05642	0.482759	0.103448	0.377	78.6328	183.078	-167.693	389.202	432.402	0.37931	391.516	426.268	405.173	401.002	ne.0076
F0	Dipendra	0.00860004	2.49798	0.0172337	0.2	408.802	352.001	408.802	384.182	56.8002	1.06408	1.09142	1	0	0.403	343.591	10.2565	215.386	352.001	395.402	1	366.068	390.402	394.002	386.602	ne.0159
F0	Dipendra	0.0165201	3.78434	0.102898	0.307692	409.802	292.201	419.002	388.34	126.801	1.07896	1.32902	0.509434	0	0.689	648.954	79.2903	-9.61542	292.201	419.002	0.509434	340.151	411.402	407.702	405.602	nv0009
F0	Dipendra	0.0177401	3.63994	0.0847922	0.0714286	361.202	311.801	425.202	389.673	113.4	1.09118	1.24975	0.666667	0	0.585	515.387	170.33	-251.013	311.801	416.002	0.666667	355.721	417.302	401.522	400.502	nv0010
F0	Dipendra	0.0183601	3.08234	0.135269	0.0588235	299.401	299.401	430.402	384.672	131.001	1.11888	1.2848	0.428571	1	0.546	278.023	-168.326	-641.961	377.802	422.202	0.571429	407.935	417.002	334.468	395.402	nv0030
F0	Dipendra	0.0140201	2.97745	0.0466923	0.0714286	331.401	325.201	398.402	368.644	73.2003	1.08072	1.13359	0.545455	0	0.429	432.17	80.0003	-423.079	325.201	393.202	0.545455	362.922	395.302	353.041	375.202	nv0031
F0	Dipendra	0.00288001	0.654416	0.00042861	0.461538	367.402	363.402	370.602	366.771	7.20003	1.01044	1.00927	0.571429	0.190476	0.273	46.154	-9.61542	-15.3847	365.402	370.602	0.380952	365.952	367.322	366.902	367.402	nv0032
F0	Dipendra	0.0164001	2.13419	0.0451377	0.315789	383.002	379.802	462.402	429.907	82.6003	1.07559	1.13193	0.372093	0.930233	0.559	301.1	-79.808	-365.682	406.602	452.002	0.55814	441.902	449.259	395.335	441.802	nv0033
F0	Dipendra	0.0130201	1.98193	0.0219015	0.411765	392.202	373.602	437.602	413.59	64.0003	1.05806	1.10703	0.552632	0	0.494	411.191	-12.8206	-195.898	373.602	433.402	0.552632	403.402	433.682	407.035	410.802	nv0034
F0	Dipendra	0.0207401	4.41727	0.119968	0.0666667	278.801	278.801	390.202	340.135	111.4	1.1472	1.21999	0.489796	1	0.637	392.309	-83.8465	-444.972	294.201	383.002	0.510204	335.961	376.962	307.481	340.601	nv0035
F0	Dipendra	0.01008	2.91371	0.0359986	0.25	308.601	277.801	341.601	316.235	63.8003	1.08022	1.13835	0.5625	0	0.416	332.309	33.3335	-135.385	277.801	341.601	0.5625	299.151	334.701	314.851	316.401	nv0036
F0	Dipendra	0.01122	1.65883	0.0610956	0.2	370.602	307.601	394.202	363.452	86.6004	1.08461	1.18157	0.645161	0	0.403	449.575	237.763	-165.036	307.601	388.202	0.645161	330.63	386.202	376.773	370.602	nv0037
G0	Dipendra	0.00866004	1.75232	0.00367821	0.363636	485.002	474.802	506.802	490.584	32.0001	1.03306	1.03324	0.475	0	0.52	150.77	-17.5825	-29.8078	474.802	506.802	0.475	491.252	496.402	485.552	490.202	ne.0011x2
G0	Dipendra	0.0144401	1.7632	0.0353968	0.5625	510.802	510.802	596.402	550.202	85.6004	1.08397	1.07713	0.0925926	1	0.702	-5.12823	-225.102	-91.5388	591.202	535.602	0.907407	591.042	541.436	519.882	534.602	ne.0013x2
G0	Dipendra	0.00416002	0.727793	0.00102051	0.454545	585.002	564.402	585.002	570.639	20.6001	1.02517	1.01105	1	0.48	0.325	-30.7694	76.9234	103.077	570.602	572.802	0.52	567.802	569.602	574.252	570.602	ne.0015
G0	Dipendra	0.0233201	1.54233	0.0621509	0.259259	581.002	500.602	640.803	587.21	140.201	1.09127	1.17301	0.701031	0	1.261	213.379	144.379	-124.396	500.602	624.203	0.701031	532.58	607.291	621.758	608.803	ne.0019
G0	Dipendra	0.0179601	1.3131	0.00616381	0.192308	520.202	520.202	572.802	544.941	52.6002	1.05113	1.04756	0.777778	1	0.585	53.3336	-114.286	-28.8463	536.602	556.202	0.222222	539.736	548.702	546.802	542.302	ne.0022x5
G0	Dipendra	0.00910004	1.9204	0.0175529	0.0833333	420.002	399.402	455.202	435.035	55.8002	1.04636	1.08922	0.551724	0	0.377	373.628	133.334	-263.078	399.402	454.202	0.551724	417.202	452.602	435.302	437.102	ne.0159
G0	Dipendra	0.0155601	2.816	0.0663674	0.230769	492.202	392.202	511.802	475.433	119.6	1.0765	1.21222	0.547619	0	0.546	547.011	154.616	-24.8522	392.202	511.802	0.547619	424.452	496.162	500.502	492.202	nv0009
G0	Dipendra	0.00754003	1.42835	0.00378367	0.25	464.402	464.402	495.402	480.135	31.0001	1.0318	1.03388	0.272727	1	0.429	256.411	-125.642	-73.0772	465.402	483.002	0.727273	481.402	482.952	476.052	480.402	nv0033
G0	Dipendra	0.00898004	1.70211	0.00963889	0.333333	498.402	443.802	500.602	489.852	56.8002	1.02195	1.10376	0.266667	0	0.39	778.465	-58.7415	68.1322	443.802	500.602	0.266667	481.952	495.102	492.502	492.702	nv0034
G0	Dipendra	0.0128001	3.59399	0.040778	0.1	380.802	352.001	430.402	402.222	78.4003	1.07006	1.14267	0.527778	0	0.468	498.903	125.792	-284.617	352.001	425.202	0.527778	375.068	423.652	400.802	408.702	nv0035
G0	Dipendra	0.0128601	2.69857	0.0415705	0.0769231	388.202	350.001	433.402	405.725	83.4003	1.06822	1.15921	0.678571	0	0.364	578.024	197.437	-386.326	350.001	427.202	0.678571	376.552	426.842	408.502	417.002	nv0037
F0	Saraswati	0.0135001	1.21057	0.00628414	0.259259	400.402	400.402	455.202	430.083	54.8002	1.0584	1.07413	0.0531915	1	1.222	-90.1861	28.0544	-71.9606	451.002	423.202	0.946809	436.002	426.957	427.291	429.402	ne.0028
F0	Saraswati	0.00638003	1.01986	0.00503351	0.214286	463.402	463.402	497.402	484.973	34.0001	1.02563	1.04655	0.310345	1	0.377	254.702	-52.9917	-194.406	467.602	492.202	0.689655	486.322	493.252	477.002	488.102	ne.0029x2b3
F0	Saraswati	0.00718003	0.831784	0.00473324	0.333333	410.802	410.802	444.802	437.421	34.0001	1.01687	1.0648	0.339286	1	0.728	103.168	0	-119.231	419.002	443.802	0.660714	435.259	443.516	433.488	441.802	ne.0030
F0	Saraswati	0.01154	0.850596	0.01498	0.192308	503.601	503.601	570.601	543.424	67.0001	1.05001	1.07908	0.376471	1	1.105	139.561	-20.5129	-115.801	528.401	570.601	0.623529	542.801	567.401	522.734	538.701	ne.0043x4
F0	Saraswati	0.0231201	1.53485	0.0926334	0.151515	373.602	373.602	545.802	506.935	172.201	1.07667	1.35689	0.431818	1	1.144	79.1212	0	-430.771	501.602	538.602	0.568182	526.493	538.966	455.347	530.402	ne.0043x5a
F0	Saraswati	0.0440002	2.08465	0.0678543	0.295455	450.002	384.002	560.402	497.72	176.401	1.12594	1.29614	0.839506	0	2.106	292.309	-59.2425	-54.4162	384.002	486.002	0.839506	479.869	494.388	518.682	497.402	ne.0043x5c
F0	Saraswati	0.0222601	3.85517	0.0591862	0.230769	419.002	419.002	536.602	497.879	117.6	1.07778	1.18825	0.4	1	0.455	1110.26	36.9232	-617.585	437.602	536.602	0.6	482.702	529.162	473.952	514.002	ne.0044x6
F0	Saraswati	0.0186601	4.64792	0.0516811	0.111111	443.802	443.802	551.002	502.891	107.2	1.09567	1.13314	0.346154	1	0.338	520.881	88.8893	-658.464	471.602	536.602	0.653846	494.602	539.002	475.069	515.002	nv0043
F0	Saraswati	0.0188801	1.88395	0.0329124	0.35	511.802	463.402	566.602	537.922	103.2	1.05332	1.16081	0.413793	0	1.131	324.416	4.9628	-117.949	463.402	566.602	0.413793	513.659	559.502	543.688	552.102	nv0044a
F0	Saraswati	0.0295801	2.56178	0.0644469	0.130435	500.602	421.202	607.803	568.394	186.601	1.06933	1.34946	0.666667	0	0.897	657.695	34.7828	-301.776	421.202	602.603	0.666667	542.802	601.003	565.452	584.002	nv0045a2
F0	Saraswati	0.0275401	2.90981	0.0632279	0.2	481.002	439.602	557.202	508.082	117.6	1.09668	1.15578	0.684211	0.25	0.988	-64.8354	237.364	-202.28	510.802	554.202	0.434211	469.116	546.236	514.345	508.202	nv0047
F0	Saraswati	0.0238601	2.35283	0.0576699	0.318182	460.202	405.602	534.602	492.302	129.001	1.08592	1.21376	0.607843	0	0.663	747.439	3.66302	-269.232	405.602	520.202	0.607843	458.345	518.977	495.773	509.802	nv0048
F0	Saraswati	0.0371002	2.87337	0.0886879	0.2	476.802	429.402	636.603	563.306	207.201	1.13012	1.31184	0.759036	0	1.079	494.508	141.789	-479.387	429.402	566.602	0.759036	526.202	587.269	573.452	564.402	nv0049
F0	Saraswati	0.0350601	3.62174	0.117186	0.05	504.602	378.802	617.003	550.932	238.201	1.11992	1.45441	0.367347	0	1.274	733.977	-60.2913	-154.263	378.802	603.603	0.367347	528.488	601.203	530.288	552.602	nv0050
F0	Saraswati	0.0318201	3.54307	0.0633061	0.277778	467.602	443.802	592.202	554.558	148.401	1.06788	1.24956	0.531915	0	0.611	980.424	17.0041	-545.704	443.802	574.802	0.531915	537.802	580.969	544.902	573.202	nv0051
F0	Saraswati	0.0321001	3.64374	0.100842	0.166667	463.402	425.202	602.603	533.691	177.401	1.12912	1.25515	0.716049	0	1.053	305.414	174.194	-465.554	425.202	583.002	0.716049	492.069	580.469	528.536	536.102	nv0052
F0	Saraswati	0.0293001	2.58654	0.102567	0.130435	508.802	407.802	600.603	538.767	192.801	1.11477	1.32115	0.695652	0	0.897	385.316	244.38	-336.265	407.802	578.802	0.695652	481.952	570.602	567.727	541.802	nv0053
F0	Saraswati	0.0302401	2.36623	0.0710698	0.2	504.602	429.402	616.003	556.842	186.601	1.10624	1.29679	0.608696	0	0.897	980.424	63.297	-313.714	429.402	596.402	0.608696	515.077	595.602	555.002	569.602	nv0054a
F0	Saraswati	0.0230601	1.50018	0.0307834	0.233333	501.602	472.602	578.802	541.629	106.2	1.06863	1.14606	0.696203	0	1.027	158.705	167.109	-181.638	472.602	567.602	0.696203	514.542	558.462	551.882	546.902	nv0054b
F0	Saraswati	0.0329601	2.35478	0.0566218	0.185185	512.802	425.202	627.403	569.736	202.201	1.10122	1.33992	0.482353	0	1.105	496.156	-103.979	-147.803	425.202	621.203	0.482353	549.358	609.047	550.802	565.402	nv0055
F0	Saraswati	0.0225801	2.19523	0.0353922	0.318182	528.402	428.402	528.402	500.311	100	1.05615	1.16786	1	0.0481928	1.079	391.857	-26.9232	32.5793	438.602	509.802	0.951807	474.916	516.402	507.316	511.302	nv0056
F0	Saraswati	0.0238401	2.66888	0.0754115	0.388889	534.602	438.602	575.802	523.613	137.201	1.09967	1.19382	0.84058	0	0.897	241.473	101.327	-65.1586	438.602	558.202	0.84058	468.569	542.069	560.202	541.802	nv0057
F0	Saraswati	0.0227801	1.70107	0.0724753	0.461538	538.602	454.202	588.202	543.987	134.001	1.08128	1.19768	0.643836	0.0684932	0.949	313.078	147.553	-99.7523	455.202	581.002	0.575342	490.446	578.352	566.98	562.902	nv0058
F0	Saraswati	0.0435002	2.5998	0.0510405	0.290323	516.002	443.802	637.603	577.79	193.801	1.10352	1.30191	0.311321	0	1.378	486.669	-156.608	-79.4182	443.802	629.403	0.311321	570.622	597.639	563.122	578.802	nv0059
F0	Saraswati	0.0222601	1.955	0.036898	0.35	629.403	505.602	666.603	629.163	161.001	1.05951	1.24438	0.771429	0	0.91	476.156	89.6325	-76.3536	505.602	652.203	0.771429	594.517	647.636	647.974	636.603	nv0060b
F0	Saraswati	0.0213601	3.3584	0.0963582	0.214286	491.202	405.602	552.002	507.645	146.401	1.08738	1.25158	0.615385	0	0.507	886.717	115.977	-311.796	405.602	545.802	0.615385	458.642	546.102	525.882	535.002	nv0060f
F0	Saraswati	0.0342601	3.3698	0.094562	0.157895	525.202	453.002	653.203	593.981	200.201	1.0997	1.31121	0.706522	0	1.196	424.405	85.8978	-364.674	453.002	635.603	0.706522	547.436	632.545	595.536	613.003	nv0061
F0	Saraswati	0.0285601	2.90101	0.15992	0.2	600.603	397.402	629.403	556.822	232.001	1.13035	1.40116	0.761905	0	1.092	491.694	164.103	-54.6421	397.402	562.402	0.761905	478.088	583.002	613.117	578.402	nv0062
F0	Saraswati	0.0307401	3.33849	0.0808029	0.277778	502.602	442.802	623.203	562.758	180.401	1.10741	1.2709	0.5	0	1.274	382.419	56.2755	-257.693	442.802	623.203	0.5	520.669	606.569	561.036	577.802	nv0063
F0	Saraswati	0.0332801	3.60969	0.0969261	0.368421	488.202	402.602	594.402	528.297	191.801	1.12513	1.31221	0.819149	0	1.222	352.001	114.072	-246.155	402.602	564.402	0.819149	475.235	554.145	551.202	523.202	nv0064
F0	Saraswati	0.00702003	1.71124	0.0176513	0.222222	485.002	484.002	534.602	510.491	50.6002	1.04723	1.05473	0.333333	0.866667	0.39	225.642	-219.232	-92.3081	516.002	519.002	0.533333	527.736	517.669	486.069	516.002	nv0066
F0	Saraswati	0.0376402	3.43409	0.0762262	0.318182	449.002	431.402	603.603	539.984	172.201	1.11782	1.2517	0.6	0	1.495	329.809	-1.37363	-337.893	431.402	599.602	0.6	511.259	579.402	523.659	558.802	nv0067
F0	Saraswati	0.0287201	2.98249	0.0698589	0.368421	472.602	465.402	604.603	541.423	139.201	1.11669	1.16335	0.55814	0	0.559	351.284	233.334	-604.736	465.402	604.603	0.55814	503.969	576.202	538.302	544.802	nv0068
F0	Saraswati	0.00676003	0.987941	0.00330144	0.5	506.802	506.802	539.802	529.774	33.0001	1.01893	1.04533	0.387097	1	0.403	-38.4617	-85.8978	-93.7067	537.602	535.602	0.612903	535.802	533.052	521.122	534.102	nv0072
F0	Saraswati	0.0146201	1.35641	0.0282015	0.304348	493.202	431.402	529.402	508.489	98.0004	1.04113	1.17869	0.555556	0	1.053	294.232	0	-79.5759	431.402	523.202	0.555556	488.277	524.374	514.802	522.202	nv0076
F0	Saraswati	0.00402002	0.82626	0.0027282	0.5	523.202	523.202	552.002	545.142	28.8001	1.01258	1.04193	0.445783	1	1.079	-12.3077	8.28406	-85.8978	549.002	552.002	0.554217	548.269	550.502	534.869	549.502	nv0088a
F0	Saraswati	0.0327001	4.58049	0.177178	0.3125	357.201	357.201	568.602	516.577	211.401	1.10071	1.44618	0.18	1	0.65	534.361	-92.9491	-1268.54	463.402	563.402	0.82	542.402	559.802	438.882	554.202	nv0089
F0	Saraswati	0.0125401	1.08117	0.00953115	0.409091	540.802	509.802	577.802	562.784	68.0003	1.02669	1.10393	0.2	0	0.845	323.078	12.407	-149.798	509.802	574.802	0.2	553.717	575.552	557.259	571.202	nv0091
F0	Saraswati	0.0257801	3.5649	0.0885394	0.176471	366.402	366.402	523.202	477.214	156.801	1.09637	1.30243	0.441176	1	1.36	226.501	0	-281.54	422.202	518.002	0.558824	466.502	517.402	454.435	497.402	nv0260x4
F0	Saraswati	0.0210401	2.12211	0.0710286	0.25	364.402	364.402	487.202	434.735	122.801	1.12069	1.19301	0.732143	1	1.456	-8.9744	148.179	-244.131	416.002	463.402	0.267857	412.202	458.127	433.877	419.102	ne.1198
G0	Saraswati	0.00380002	0.413119	0.000758602	0.45	473.802	473.802	489.202	485.132	15.4001	1.00839	1.02391	0.194805	1	1.001	11.7217	-2.84901	-35.5439	485.002	488.202	0.805195	487.288	486.469	481.831	487.202	ne.0028
G0	Saraswati	0.0305001	1.51636	0.0232459	0.375	450.002	450.002	561.402	514.847	111.4	1.09043	1.1441	0.836478	1	2.067	27.5493	-25.4275	-108.042	520.202	497.402	0.163522	522.987	501.945	520.602	512.302	ne.0043x5c
G0	Saraswati	0.0232601	1.73675	0.0925687	0.192308	623.203	429.402	636.603	585.272	207.201	1.0877	1.36299	0.611111	0	0.936	740.516	190.155	-29.8078	429.402	609.803	0.611111	521.602	611.353	625.758	610.303	nv0054a
G0	Saraswati	0.0269401	1.82748	0.0407901	0.115385	515.002	515.002	652.203	591.518	137.201	1.10259	1.14857	0.436782	1	1.131	221.72	-65.3849	-313.847	542.802	619.203	0.563218	586.358	626.078	565.958	597.402	nv0055
G0	Saraswati	0.0258601	2.02243	0.0515574	0.291667	616.003	443.802	636.603	610.636	192.801	1.04252	1.37592	0.354839	0	1.209	526.925	-35.3278	-14.575	443.802	628.403	0.354839	577.077	629.153	625.678	625.303	nv0059
G0	Saraswati	0.01144	1.18593	0.0119759	0.166667	521.202	521.202	601.603	584.614	80.4003	1.02906	1.12166	0.291139	1	1.027	113.713	-25.8243	-195.056	567.602	598.402	0.708861	586.636	596.402	570.802	592.202	nv0076
G0	Saraswati	0.0135801	1.56147	0.0191179	0.25	421.202	421.202	488.202	466.822	67.0003	1.0458	1.10831	0.509091	1	1.43	97.5828	20.1184	-134.189	429.402	488.202	0.490909	460.059	481.469	461.03	473.802	ne.1198
F0	Sona	0.00802003	0.79362	0.0210874	0.173913	424.202	424.202	486.002	463.75	61.8003	1.04798	1.09323	0.24	0.96	0.325	148.719	-215.386	-352.138	467.602	473.802	0.72	480.277	473.859	438.377	470.602	ne.0010x7a
F0	Sona	0.0188801	3.2835	0.0546519	0.230769	422.202	422.202	527.402	496.617	105.2	1.06199	1.17626	0.342105	1	0.38	1105.72	5.88238	-728.574	445.802	525.202	0.657895	473.452	525.842	483.252	517.002	ne.0034
F0	Sona	0.0311401	3.2499	0.207965	0.136364	341.601	341.601	551.002	480.693	209.401	1.14627	1.40717	0.142857	1	0.42	1042.23	-254.738	-1091.43	449.002	523.202	0.857143	525.116	518.827	392.687	512.802	ne.0035x1
F0	Sona	0.0198201	3.28542	0.15236	0.0666667	341.601	341.601	514.002	461.802	172.401	1.11304	1.35187	0.129032	1	0.403	148.719	-270.514	-936.927	488.202	489.202	0.870968	505.682	487.122	392.602	488.202	ne.0061
F0	Sona	0.0166001	1.57121	0.116262	0.192308	350.001	350.001	479.802	429.656	129.801	1.11671	1.22758	0.270833	1	0.624	122.052	-312.089	-279.353	452.002	456.202	0.729167	471.291	447.302	372.335	447.402	ne.0066x8
F0	Sona	0.0168201	1.88714	0.0639693	0.0434783	339.601	339.601	456.202	412.897	116.6	1.10488	1.21583	0.340426	1	0.611	278.023	-215.386	-309.313	404.602	438.602	0.659574	424.977	439.23	377.777	412.802	ne.0067x2
F0	Sona	0.0104	1.71196	0.0364762	0.3125	358.201	358.201	439.602	416.727	81.4003	1.05489	1.16339	0.518519	1	0.351	70.0858	-158.043	-624.178	429.402	439.602	0.481481	432.042	430.568	384.802	429.902	ne.0071x3
F0	Sona	0.0299001	6.47345	0.160658	0.0909091	369.602	369.602	542.802	469.566	173.201	1.15597	1.27046	0.192308	1	0.338	1935.39	-370.514	-986.329	417.002	516.002	0.807692	495.352	511.135	412.602	485.002	ne.0080x2a
F0	Sona	0.0172201	4.54629	0.12681	0.0909091	303.601	303.601	442.802	400.856	139.201	1.10464	1.32034	0.451613	1	0.403	238.463	-173.078	-941.884	409.802	435.602	0.548387	427.052	430.735	352.251	413.802	ne.0085x1
F0	Sona	0.0123601	2.62719	0.0733125	0.0833333	368.602	368.602	486.002	457.202	117.4	1.06299	1.24037	0.259259	1	0.351	68.1322	-170.415	-973.63	479.802	485.002	0.740741	482.702	472.102	416.802	470.002	ne.0096x2
F0	Sona	0.0195001	3.96947	0.0943385	0.0833333	376.802	376.802	501.602	455.935	124.801	1.10016	1.21001	0.318182	1	0.286	771.432	-248.078	-1087.92	431.402	497.402	0.681818	473.952	490.252	403.602	477.802	ne.0107
F0	Sona	0.00928004	2.41371	0.018688	0.1	417.002	394.202	452.002	430.482	57.8002	1.04999	1.09203	0.133333	0	0.195	2223.09	-248.078	-141.539	394.202	442.802	0.133333	431.735	438.102	419.068	429.302	ne.0108x1
F0	Sona	0.01196	2.77184	0.0984677	0.0833333	335.601	335.601	450.002	411.435	114.4	1.09374	1.22596	0.117647	1	0.221	0	-541.028	-1030.77	444.802	438.602	0.882353	447.152	426.052	361.102	430.402	ne.0110
F0	Sona	0.0263401	3.00513	0.149973	0.166667	401.602	401.602	614.003	544.113	212.401	1.12845	1.35486	0.314286	1	0.455	204.396	-342.013	-1376.93	565.402	563.402	0.685714	599.169	568.902	464.269	560.302	ne.0113
F0	Sona	0.0246401	5.5441	0.0834712	0.1	427.202	427.202	557.202	519.782	130.001	1.07199	1.21671	0.3	1	0.26	2748.73	-15.3847	-1520.52	440.802	556.202	0.7	500.202	552.552	495.669	540.202	ne.0115x1
F0	Sona	0.0220401	4.55202	0.125196	0.0909091	388.202	388.202	565.402	517.766	177.201	1.092	1.33375	0.259259	1	0.351	474.727	-158.043	-1321.37	522.202	554.202	0.740741	551.802	552.069	458.002	542.802	ne.0118
F0	Sona	0.0337401	4.99715	0.363056	0.1875	317.001	317.001	561.402	468.752	244.401	1.19765	1.47871	0.195122	1	0.533	813.465	-559.831	-581.541	476.802	532.402	0.804878	536.842	508.069	353.481	493.302	ne.0122
F0	Sona	0.0235201	3.67888	0.0655641	0.0769231	473.802	473.802	593.402	547.818	119.6	1.08321	1.15622	0.269231	1	0.338	1744.62	-135.165	-1019.78	477.802	589.202	0.730769	545.352	584.522	504.402	561.402	ne.0124x2b
F0	Sona	0.0208201	3.68123	0.109993	0.0769231	388.202	388.202	536.602	486.248	148.401	1.10356	1.25257	0.310345	1	0.377	511.113	-447.554	-721.371	476.802	522.202	0.689655	517.302	513.082	421.652	505.602	ne.0124x3
F0	Sona	0.0140401	3.3094	0.0335433	0.3	430.402	430.402	505.602	479.142	75.2003	1.05522	1.11324	0.473684	1	0.247	1011.54	32.3078	-1095.39	444.802	505.602	0.526316	476.069	501.502	452.402	491.702	ne.0126x2
F0	Sona	0.0126801	2.38328	0.0857205	0.0833333	423.202	423.202	543.802	500.419	120.601	1.08669	1.18246	0.181818	1	0.286	53.8464	-484.617	-712.823	537.602	532.402	0.818182	541.252	516.202	443.802	522.602	ne.0127
F0	Sona	0.0204201	4.77954	0.170478	0.0909091	342.801	342.801	495.402	441.638	152.601	1.12174	1.28832	0.428571	1	0.364	475.002	-179.022	-1066.67	443.802	491.202	0.571429	475.202	484.735	375.752	467.602	ne.0129
F0	Sona	0.0214401	3.84474	0.179383	0.0714286	335.601	335.601	510.802	441.088	175.201	1.15805	1.31432	0.242424	1	0.429	205.129	-408.286	-951.927	471.602	467.602	0.757576	494.522	459.852	372.642	460.902	ne.0131x2
F0	Sona	0.0300201	4.32198	0.328302	0.0625	334.401	334.401	583.002	496.365	248.601	1.17454	1.48434	0.296296	1	0.351	496.156	-726.926	-1485.72	531.402	558.202	0.703704	566.282	536.436	378.362	534.002	ne.0141
F0	Sona	0.0343401	6.72911	0.244005	0.0714286	316.001	308.601	484.002	399.159	175.401	1.21256	1.29345	0.26	0	0.65	1037.87	-271.256	-431.626	308.601	452.002	0.26	419.842	444.552	342.161	407.202	ne.0142x1
F0	Sona	0.0179601	3.01561	0.12814	0.0666667	345.801	345.801	494.402	441.815	148.601	1.11902	1.27766	0.305556	1	0.468	216.784	-370.514	-537.28	463.402	461.402	0.694444	483.802	461.562	380.082	461.402	ne.0143x1a
F0	Sona	0.0207401	3.59276	0.103999	0.0666667	332.401	332.401	475.802	422.562	143.401	1.12599	1.27124	0.40625	1	0.416	496.156	-152.748	-793.849	411.802	467.602	0.59375	427.882	460.762	379.042	424.202	ne.0144x1
F0	Sona	0.0307401	6.17293	0.24973	0.0833333	334.401	334.401	551.002	470.252	216.601	1.17172	1.40625	0.323529	1	0.442	975.828	-463.907	-748.355	460.202	519.002	0.676471	518.302	509.502	382.952	484.002	ne.0146
F0	Sona	0.0120401	2.81762	0.02171	0.1	441.802	441.802	505.602	474.822	63.8003	1.06482	1.07474	0.416667	1	0.312	773.08	-68.1322	-448.72	449.002	505.602	0.583333	470.669	493.752	453.735	475.302	ne.0148x1
F0	Sona	0.00702003	1.51309	0.0136901	0.181818	440.802	438.602	484.002	463.802	45.4002	1.04355	1.05746	0.375	0.916667	0.312	180.221	-9.61542	-307.694	461.402	481.002	0.541667	470.652	480.602	444.352	469.602	ne.0152
G0	Sona	0.0214601	4.89272	0.180803	0.25	305.601	305.601	479.802	427.368	174.201	1.12269	1.39845	0.483871	1	0.403	173.847	-151.05	-1070.77	443.802	479.802	0.516129	459.002	465.152	357.951	451.002	ne.0085x1
G0	Sona	0.00454002	0.572307	0.00230091	0.375	518.002	514.002	539.802	529.19	25.8001	1.02005	1.02955	0.384615	0.846154	0.338	-24.1759	-52.9917	-63.0772	534.602	533.602	0.461538	535.162	532.302	519.482	531.902	ne.0096x2
G0	Sona	0.00960004	1.87638	0.0113984	0.3	587.202	528.402	594.402	577.062	66.0003	1.03005	1.09209	0.904762	0	0.273	930.773	15.3847	92.3081	528.402	590.202	0.904762	555.202	585.352	587.869	584.102	ne.0115x1
G0	Sona	0.0282401	4.67381	0.151261	0.230769	389.202	389.202	593.402	540.187	204.201	1.09851	1.38794	0.222222	1	0.351	900.004	-305.129	-1338.47	523.202	592.202	0.777778	569.902	581.522	458.802	574.802	ne.0118
G0	Sona	0.0386602	5.21589	0.40832	0.0588235	317.001	317.001	590.202	481.567	273.201	1.22559	1.51913	0.195122	1	0.533	832.311	-600.003	-718.555	476.802	531.402	0.804878	554.802	532.482	365.902	508.802	ne.0122
G0	Sona	0.0213401	3.63385	0.0599477	0.0769231	431.402	431.402	544.802	498.371	113.4	1.09317	1.15524	0.526316	1	0.247	1110.77	40.3848	-1151.29	444.802	544.802	0.473684	486.302	534.762	464.952	500.602	ne.0126x2
G0	Sona	0.01154	2.06241	0.0420604	0.0833333	454.202	454.202	557.202	527.769	103	1.05577	1.16197	0.25	1	0.312	100	-106.411	-1623.08	544.802	547.002	0.75	552.602	544.352	486.352	542.802	ne.0131x2
G0	Sona	0.0234401	4.58633	0.16763	0.0769231	333.401	333.401	500.602	445.448	167.201	1.12382	1.33607	0.354839	1	0.403	833.337	-227.886	-1005.13	433.402	492.202	0.645161	470.602	483.202	373.102	461.402	ne.0144x1
G0	Sona	0.0360802	5.51479	0.282816	0.2	335.601	335.601	577.802	496.815	242.201	1.16301	1.48037	0.0588235	1	0.442	1121.16	-535.9	-860.443	459.202	549.002	0.941176	550.202	540.762	399.482	521.202	ne.0146
G0	Sona	0.01104	2.46575	0.0260871	0.2	511.802	449.002	534.602	512.482	85.6004	1.04316	1.14138	0.409091	0	0.286	1288.47	103.077	-169.231	449.002	534.602	0.409091	485.402	532.752	512.535	515.502	ne.0148x1
G0	Sona	0.00198001	0.473754	0.000515391	0.111111	518.002	517.002	527.402	521.936	10.4	1.01047	1.00954	0.5	0	0.208	157.693	-25.6411	-66.6669	517.002	527.402	0.5	521.136	525.602	519.069	521.202	ne.0152
F0	Sunder	0.0152401	1.5751	0.0210742	0.238095	455.202	440.802	519.002	494.297	78.2003	1.04998	1.12136	0.655172	0	1.74	128.751	24.8486	-106.334	440.802	504.602	0.655172	478.745	508.631	495.516	502.602	ne.0006x1
F0	Sunder	0.0126001	1.30058	0.0112737	0.227273	449.002	422.202	484.002	468.993	61.8003	1.032	1.11083	0.608696	0	0.92	283.001	7.61908	-110	422.202	474.802	0.608696	459.259	478.752	467.573	474.802	ne.0007x1
F0	Sunder	0.00844004	0.571699	0.00376583	0.323529	464.402	429.402	465.402	451.867	36.0002	1.02995	1.05232	0.981481	0.111111	1.08	27.6924	-6.52177	28.3335	450.002	455.202	0.87037	443.602	454.902	456.82	453.002	ne.0008x1
F0	Sunder	0.00390002	0.363399	0.002276	0.105263	580.002	580.002	606.803	596.213	26.8001	1.01776	1.02795	0.318182	1	0.44	-8.33337	-56.6669	-95.7147	604.603	599.602	0.681818	602.603	600.86	584.402	599.602	ne.0009x2a
F0	Sunder	0.0290201	1.23383	0.022243	0.27907	489.202	489.202	622.203	561.533	133.001	1.10804	1.14785	0	1	1.794	-126.404	22.4081	-119.721	622.203	566.602	1	571.888	570.376	541.702	567.602	ne.0016x1a
F0	Sunder	0.0150601	1.31238	0.0208981	0.227273	494.402	494.402	582.002	554.666	87.6004	1.04928	1.12189	0.630435	1	0.598	204.396	12.8206	-424.178	531.402	574.802	0.369565	554.888	577.352	528.516	564.002	ne.0063x1
F0	Sunder	0.00908004	0.983188	0.00925793	0.25	468.602	460.202	507.802	490.912	47.6002	1.03441	1.06673	0.28	0	0.65	218.27	-46.154	-121.267	460.202	498.402	0.28	491.773	498.802	483.288	497.402	ne.0072x3a
F0	Sunder	0.0146201	1.46278	0.0309749	0.318182	473.802	420.002	514.002	488.32	94.0004	1.05259	1.16266	0.526316	0	0.741	508.976	33.3335	-131.869	420.002	498.402	0.526316	458.23	504.752	499.631	498.902	ne.0072x4a
F0	Sunder	0.0124601	1.43949	0.0235689	0.157895	445.802	445.802	511.802	490.034	66.0003	1.04442	1.09922	0.292683	1	0.533	420.002	-19.0046	-328.573	455.202	510.802	0.707317	475.435	510.059	481.269	504.602	ne.0072x5a
F0	Sunder	0.00774003	1.44105	0.0122292	0.0833333	454.202	454.202	514.002	496.419	59.8002	1.03542	1.09295	0.148148	1	0.351	193.407	-116.084	-369.232	496.402	507.802	0.851852	507.502	503.902	477.852	499.002	ne.0072x6a
F0	Sunder	0.0136601	1.02146	0.0191985	0.25	495.402	446.802	532.402	491.159	85.6004	1.08397	1.09928	0.89011	0	1.183	145.151	11.9231	-2.74726	446.802	489.202	0.89011	470.135	490.642	512.758	491.202	ne.0073x5a
F0	Sunder	0.01072	0.966794	0.0239599	0.291667	505.602	437.602	512.802	491.002	75.2003	1.0444	1.12203	0.811594	0	0.897	237.608	14.2858	24.0804	437.602	509.802	0.811594	461.152	503.227	508.627	503.102	ne.0074x1
F0	Sunder	0.0170001	1.92556	0.0234322	0.277778	460.202	460.202	559.202	532.869	99.0004	1.04942	1.1579	0.423077	1	0.676	201.026	20.0001	-401.812	504.602	550.002	0.576923	530.402	553.102	515.102	542.302	ne.0075x1
F0	Sunder	0.0364002	3.5198	0.138777	0.142857	395.402	395.402	619.203	540.326	223.801	1.14598	1.36652	0.65	1	0.78	250.203	198.078	-946.61	481.002	604.603	0.35	520.859	608.46	491.659	538.602	ne.0077x3
F0	Sunder	0.0146601	1.54402	0.0213139	0.15	448.002	448.002	540.802	501.662	92.8004	1.07802	1.11978	0.0779221	1	1.001	-135.898	36.6865	-137.064	526.202	500.602	0.922078	521.745	502.802	480.602	499.502	ne.0079x3a
F0	Sunder	0.0194001	1.52437	0.0106117	0.28	492.202	492.202	562.402	533.514	70.2003	1.05415	1.08393	0.357724	1	1.599	76.9234	-59.4408	-43.144	519.002	514.002	0.642276	545.127	530.313	525.502	535.602	ne.0086x1
F0	Sunder	0.0138001	1.55425	0.0162952	0.111111	518.002	484.002	564.402	540.847	80.4003	1.04355	1.11745	0.327586	0.862069	0.754	95.547	-86.4472	-97.4363	540.802	550.002	0.534483	554.302	550.869	517.369	544.802	ne.0087x2b1
F0	Sunder	0.00928004	1.5539	0.00795406	0.285714	457.202	441.802	481.002	461.045	39.2002	1.04329	1.04356	0.204082	0.877551	0.637	189.35	-75.0003	-7.69234	442.802	467.602	0.673469	468.162	465.452	450.402	461.302	ne.0089x1
F0	Sunder	0.0223801	1.92224	0.0173536	0.272727	555.202	500.602	590.202	561.093	89.6004	1.05188	1.12084	0.166667	0	1.404	289.633	-23.8463	-33.5044	500.602	563.402	0.166667	560.974	575.652	544.574	566.502	ne.0109
F0	Sunder	0.0124801	1.37832	0.00684756	0.388889	532.402	496.402	551.002	534.491	54.6002	1.03089	1.07673	0.3	0	0.78	233.334	-39.3164	-30.1283	496.402	529.402	0.3	522.502	539.702	541.269	537.102	ne.0111x1
F0	Sunder	0.0253401	2.6156	0.0573084	0.3	570.602	418.002	584.002	530.922	166.001	1.09998	1.27014	0.857143	0	1.183	320.229	-12.9033	105.828	418.002	545.802	0.857143	494.288	530.936	567.545	532.002	ne.0112x1a
F0	Sunder	0.0238001	2.87418	0.0986544	0.166667	502.602	390.202	564.402	512.535	174.201	1.1012	1.31351	0.632184	0	1.131	517.411	99.1457	-148.558	390.202	550.002	0.632184	456.002	548.802	532.802	530.902	ne.0112x1c
F0	Sunder	0.0394602	3.50304	0.0728381	0.217391	473.802	410.802	585.002	519.402	174.201	1.1263	1.26436	0.878505	0	1.391	355.557	55.7175	-158.498	410.802	510.802	0.878505	489.552	521.459	547.452	522.202	ne.0112x1e
F0	Sunder	0.0242401	2.54273	0.0275229	0.0952381	520.202	436.602	520.202	487.812	83.6003	1.0664	1.11729	1	0	0.689	372.117	-259.11	300.001	436.602	495.402	1	489.802	487.259	486.373	495.402	ne.0114x4a
F0	Sunder	0.0177601	1.87844	0.0526659	0.142857	404.602	404.602	524.202	484.221	119.6	1.08257	1.19678	0.5	1	0.546	360.841	-115.385	-524.263	468.602	524.202	0.5	493.631	514.945	444.088	492.202	ne.0114x4b
F0	Sunder	0.0318401	5.20674	0.060653	0.230769	454.202	434.602	566.602	517.11	132.001	1.09571	1.18985	0.351351	0	0.962	475.306	-2.40386	-323.747	434.602	515.002	0.351351	500.252	538.682	507.002	528.402	ne.0116x1
F0	Sunder	0.0308601	2.53435	0.0653563	0.269231	466.402	409.802	559.202	493.456	149.401	1.13324	1.20413	0.843537	0	1.911	108.443	113.287	-81.8862	409.802	470.602	0.843537	460.18	488.502	531.136	479.902	ne.0117
F0	Sunder	0.0195801	2.41656	0.0362449	0.166667	419.002	419.002	523.202	485.058	104.2	1.07864	1.15765	0.64	1	0.975	170.001	67.308	-338.463	448.002	509.802	0.36	475.602	509.802	469.769	491.202	ne.0120
F0	Sunder	0.0306601	2.25599	0.0632349	0.2	483.002	483.002	639.803	579.93	156.801	1.10324	1.20068	0.830357	1	1.456	172.961	80.697	-454.44	506.802	610.803	0.169643	548.877	614.98	571.552	595.402	ne.0123x1
F0	Sunder	0.0301201	3.11125	0.0396186	0.52381	467.602	401.602	532.402	492.326	130.801	1.0814	1.22591	0.581395	0	1.118	290.386	96.635	-166.155	401.602	490.202	0.581395	466.345	507.888	502.745	498.402	ne.0124x1a
F0	Sunder	0.0341401	2.71838	0.0343382	0.291667	511.802	457.202	601.603	559.086	144.401	1.07605	1.22284	0.684783	0	1.196	325.927	43.6726	-175.114	457.202	552.002	0.684783	541.777	566.902	568.577	564.402	ne.0125x2
F0	Sunder	0.0216601	2.51715	0.0443948	0.294118	529.402	457.202	597.402	557.426	140.201	1.07172	1.21921	0.719298	0	0.741	480.344	63.8464	-229.96	457.202	573.802	0.719298	523.402	576.042	575.936	569.602	ne.0126x1
F0	Sunder	0.0589002	3.97576	0.156479	0.192308	453.002	453.002	728.403	617.879	275.401	1.17888	1.36397	0.275	1	1.56	466.418	-136.924	-396.846	476.802	674.803	0.725	636.203	660.753	561.447	632.003	ne.0128x2
F0	Sunder	0.0167001	2.59774	0.0319989	0.0714286	460.202	448.002	537.602	507.288	89.6004	1.05976	1.13233	0.48	0	0.325	894.509	0	-591.455	448.002	537.602	0.48	497.442	534.552	495.322	516.002	ne.0130x2a
F0	Sunder	0.0231001	2.61071	0.0666534	0.0555556	454.202	454.202	581.002	528.88	126.801	1.09855	1.16442	0.368421	1	0.741	601.285	-72.6157	-356.925	476.802	576.802	0.631579	526.102	571.002	489.535	533.502	ne.0133x3
F0	Sunder	0.0187601	1.36633	0.0191481	0.269231	561.402	506.802	588.202	546.564	81.4003	1.07618	1.07846	0.464567	0.0393701	1.651	27.2529	19.8719	25.1749	522.202	588.202	0.425197	518.402	567.552	556.069	553.602	ne.0136x1
F0	Sunder	0.0401002	3.43229	0.111869	0.238095	471.602	471.602	690.203	606.641	218.601	1.13775	1.28634	0.430556	1	0.936	722.27	-256.411	-389.968	509.802	650.003	0.569444	621.46	647.546	550.917	603.603	ne.0137x2
F0	Sunder	0.0264201	2.0601	0.028834	0.192308	477.802	467.602	555.202	514.133	87.6004	1.07988	1.09951	0.16092	0	1.131	199.431	-155.556	-12.1213	467.602	514.002	0.16092	529.402	515.727	497.447	511.402	ne.0138x2
F0	Sunder	0.01048	1.21599	0.0114962	0.222222	486.002	483.002	532.402	501.88	49.4002	1.06082	1.03908	0.375	0.8125	0.624	215.386	-50.2026	-127.18	484.002	519.002	0.4375	500.369	518.035	487.235	502.102	ne.0139x2
F0	Sunder	0.01134	1.60563	0.010253	0.2	479.802	479.802	524.202	503.189	44.4002	1.04176	1.04874	0.583333	0.944444	0.468	-261.54	181.319	-271.796	523.202	518.002	0.361111	505.482	515.562	488.522	506.802	ne.0140x1
F0	Sunder	0.0365202	2.71018	0.0394625	0.269231	476.802	462.402	593.402	552.748	131.001	1.07355	1.19539	0.859259	0	1.755	143.372	11.303	-158.581	462.402	570.602	0.859259	545.091	557.727	555.98	561.402	ne.0142x2b
F0	Sunder	0.0227001	1.88831	0.0177752	0.230769	511.802	450.002	517.002	481.948	67.0003	1.07273	1.07099	0.189873	0	1.027	182.609	-115.977	118.975	450.002	465.402	0.189873	493.402	474.877	476.78	479.902	ne.0143x2b
F0	Sunder	0.0195601	1.75485	0.0249039	0.227273	469.602	469.602	578.802	537.393	109.2	1.07706	1.14436	0.2	1	0.91	266.064	-121.894	-167.522	510.802	535.602	0.8	560.174	536.977	515.088	534.602	ne.0145x2
F0	Sunder	0.0273401	2.06884	0.047795	0.12	477.802	477.802	620.203	561.01	142.401	1.10551	1.17415	0.887097	1	1.612	149.185	63.4968	-266.668	493.202	576.802	0.112903	532.977	581.958	565.477	564.402	ne.0147x3a
F0	Sunder	0.0192801	1.71089	0.0272221	0.217391	515.002	454.202	556.202	510.915	102	1.08864	1.12486	0.836735	0	1.274	204.143	-37.652	23.5295	454.202	503.602	0.836735	488.152	510.374	534.152	512.802	ne.0149x2b
F0	Sunder	0.00282001	0.61894	0.00191616	0.3	495.402	495.402	514.002	505.182	18.6001	1.01746	1.01974	0.241379	0.896552	0.377	79.1212	-46.154	-87.6927	506.802	510.802	0.655172	508.802	509.552	495.735	506.802	ne.0150x1
F0	Sunder	0.0137601	1.57606	0.0160445	0.388889	476.802	476.802	540.802	518.28	64.0003	1.04346	1.08699	0.426471	1	0.884	197.07	-34.7828	-168.59	486.002	539.802	0.573529	516.669	534.936	503.235	526.202	ne.0153x1b
F0	Sunder	0.00854004	0.641297	0.00110477	0.375	572.802	567.602	591.202	578.619	23.6001	1.02175	1.01941	0.333333	0.376812	0.897	54.2512	-11.1889	-30.7694	573.802	572.802	0.0434783	579.327	581.227	575.302	578.402	ne.0155x1
F0	Sunder	0.0148001	1.30992	0.00984409	0.227273	494.402	494.402	563.402	542.53	69.0003	1.03847	1.09734	0.341463	1	1.066	92.3081	4.83518	-200.001	523.202	553.202	0.658537	537.974	552.877	535.259	545.302	ne.0156
F0	Sunder	0.0287801	2.51714	0.0449508	0.304348	460.202	460.202	584.002	521.82	123.801	1.11917	1.13389	0.274809	1	1.703	197.374	-132.776	-61.5387	469.602	548.002	0.725191	540.102	532.488	494.202	509.802	ne.0158x1
F0	Sunder	0.0135001	1.04232	0.0480787	0.269231	458.202	458.202	569.602	522.718	111.4	1.08969	1.1408	0.272727	1	1.144	35.8976	-261.54	-86.1542	550.002	519.002	0.727273	562.38	521.502	484.135	514.402	nv0001b
F0	Sunder	0.01184	0.825182	0.00322167	0.56	567.602	567.602	618.003	598.162	50.4002	1.03317	1.05384	0.863636	1	0.858	-8.05864	48.0002	-154.616	594.402	598.402	0.136364	593.077	600.914	600.153	595.402	nv0004g
F0	Sunder	0.00810003	1.07755	0.0277871	0.526316	444.802	390.202	444.802	426.244	54.6002	1.04354	1.09237	1	0	0.468	92.3081	220.119	20.9791	390.202	442.802	1	397.602	436.459	442.969	441.802	nv0005b
F0	Sunder	0.0129001	1.00741	0.031885	0.16	593.402	476.802	593.402	541.274	116.6	1.09631	1.13522	0.973333	0	0.975	216.085	0	150.55	476.802	540.802	0.973333	511.302	538.247	574.652	538.602	nv0005f2
F0	Sunder	0.0267401	2.09376	0.0384626	0.333333	449.002	448.002	544.802	492.587	96.8004	1.106	1.09952	0.869919	0	1.599	81.4972	61.1891	-134.066	448.002	481.002	0.869919	472.246	488.491	517.024	487.202	nv0005h
F0	Sunder	0.00962004	1.70136	0.0162293	0.384615	472.602	432.402	497.402	482.264	65.0003	1.03139	1.11531	0.828947	0	0.988	270.589	2.26245	-63.3849	432.402	490.202	0.828947	462.852	491.642	489.952	490.202	nv0005l1
F0	Sunder	0.0162601	1.97367	0.0291788	0.166667	435.602	435.602	526.202	493.458	90.6004	1.06636	1.13282	0.710145	1	0.897	94.5059	110.44	-348.463	460.202	518.002	0.289855	475.569	514.969	489.835	493.302	nv0005n1
F0	Sunder	0.0158601	1.93983	0.0130459	0.4375	532.402	499.402	575.802	552.015	76.4003	1.04309	1.10535	0.722892	0	1.079	171.661	68.1322	-107.162	499.402	552.002	0.722892	533.922	558.102	562.802	555.102	nv0005s1
F0	Sunder	0.00556002	0.975213	0.00387762	0.25	503.602	503.602	531.402	520.002	27.8001	1.02192	1.03257	0.543478	1	0.598	146.746	-20.1924	-102.263	505.602	530.402	0.456522	519.852	529.352	510.802	521.702	nv0006c1
F0	Sunder	0.00896004	1.06869	0.00198357	0.352941	510.802	510.802	537.602	523.379	26.8001	1.02718	1.02462	0.858696	1	1.196	-4.9628	-14.8149	-28.0544	530.402	517.002	0.141304	523.536	517.842	527.836	523.202	nv0006d1
F0	Sunder	0.0189801	1.58645	0.0277798	0.48	515.002	428.402	536.602	506.626	108.2	1.05917	1.1826	0.730337	0	1.157	193.733	64.8021	-24.4033	428.402	520.202	0.730337	476.027	520.691	521.402	514.002	nv0006g1
F0	Sunder	0.0214201	2.94575	0.0381185	0.333333	489.202	456.202	571.602	524.456	115.4	1.0899	1.14961	0.764706	0	0.884	226.155	143.59	-279.122	456.202	542.802	0.764706	498.282	537.642	537.442	521.202	nv0006i1
F0	Sunder	0.01144	1.47353	0.0114719	0.1875	514.002	489.202	545.802	516.502	56.6002	1.05673	1.05581	0.655172	0.0517241	0.754	57.1431	125.001	-122.308	496.402	527.402	0.603448	496.602	531.102	518.882	516.002	nv0006o1
F0	Sunder	0.00896004	1.04658	0.0207415	0.533333	586.202	584.002	651.003	612.416	67.0003	1.06301	1.04865	0.0735294	0.897059	0.884	-15.3847	-190.001	-26.2109	649.003	596.402	0.823529	648.963	600.723	587.562	597.402	nv0080e
F0	Sunder	0.0102	1.094	0.0049105	0.368421	501.602	494.402	537.602	520.297	43.2002	1.03326	1.05238	0.727273	0	0.858	70.0858	68.1322	-153.847	494.402	521.202	0.727273	510.835	525.888	523.236	521.202	nv0080i
F0	Sunder	0.0155801	1.42911	0.0364692	0.181818	471.602	469.602	577.802	505.757	108.2	1.14245	1.07699	0	0.858824	1.105	-167.034	-86.5388	-28.9232	577.802	528.402	0.858824	533.345	510.177	473.116	507.702	nv0081b1
F0	Sunder	0.00792003	0.664749	0.00797296	0.291667	487.202	487.202	538.602	519.302	51.4002	1.03717	1.06589	0.0925926	1	0.702	5.12823	-84.1632	-100.7	533.602	520.202	0.907407	533.277	521.902	502.727	520.202	nv0082b1
F0	Sunder	0.0107	0.682947	0.00270587	0.387097	506.802	503.602	544.802	516.925	41.2002	1.05393	1.02645	0.27957	0.623656	1.209	28.5715	-61.0259	7.033	517.002	515.002	0.344086	525.262	515.057	510.642	517.002	nv0083g1
F0	Sunder	0.0125801	1.17812	0.00653233	0.52381	505.602	505.602	562.402	534.84	56.8002	1.05153	1.05783	0.123894	1	1.469	-43.3568	-24.3591	-45.1051	561.402	534.602	0.876106	546.202	533.231	525.088	531.402	nv0083p1
G0	Sunder	0.00944004	0.510789	0.00396543	0.382353	536.602	536.602	575.802	561.455	39.2002	1.02555	1.04632	0.0909091	1	1.54	7.24141	-27.0371	-51.4288	568.602	570.602	0.909091	571.33	565.636	547.02	565.402	ne.0006x1
G0	Sunder	0.00972004	1.19668	0.0102016	0.25	566.602	504.602	566.602	545.052	62.0003	1.03954	1.08016	1	0	1.02	150.834	18.6364	51.7649	504.602	560.402	1	524.842	554.836	553.522	548.502	ne.0007x1
G0	Sunder	0.00926004	0.959909	0.019886	0.263158	572.802	508.802	574.802	543.613	66.0003	1.05737	1.06842	0.787234	0.0638298	0.94	-6.66669	76.1908	42.9414	527.402	555.202	0.723404	516.502	544.688	569.469	555.202	ne.0008x1
G0	Sunder	0.00454002	0.546063	0.000879548	0.428571	633.603	631.403	649.003	638.26	17.6001	1.01683	1.01086	0.47619	0.047619	0.42	-16.6667	-30.0001	-12.5001	641.803	649.003	0.428571	635.603	644.903	635.603	636.103	ne.0009x2a
G0	Sunder	0.00770003	0.838636	0.00572916	0.333333	516.002	516.002	557.202	546.002	41.2002	1.02051	1.05814	0.533333	1	0.585	122.052	-4.52491	-226.036	531.402	557.202	0.466667	542.802	555.702	539.502	554.202	ne.0072x3a
G0	Sunder	0.0117	1.45315	0.02348	0.375	573.802	486.002	573.802	545.24	87.8004	1.05239	1.12189	1	0	0.663	376.225	100.7	22.2223	486.002	551.002	1	513.682	554.802	565.322	554.602	ne.0072x4a
G0	Sunder	0.00846004	0.861574	0.0140134	0.25	511.802	487.202	537.602	519.812	50.4002	1.03422	1.06693	0.512195	0	0.533	332.309	39.5606	-116.743	487.202	530.402	0.512195	500.545	534.369	526.602	529.402	ne.0072x5a
G0	Sunder	0.00734003	1.42139	0.00993704	0.0909091	492.202	492.202	535.602	515.329	43.4002	1.03934	1.04699	0.285714	1	0.364	288.463	-158.462	-175.385	505.602	528.402	0.714286	523.452	526.002	499.202	515.002	ne.0072x6a
G0	Sunder	0.0119	0.854734	0.00993877	0.259259	534.602	493.202	565.402	539.062	72.2003	1.04886	1.09298	0.850575	0	1.131	143.788	-4.80771	-13.7932	493.202	539.802	0.850575	522.624	541.358	553.202	540.802	ne.0073x5a
G0	Sunder	0.01184	1.29469	0.0107513	0.277778	540.802	496.402	563.402	543.891	67.0003	1.03587	1.09567	0.375	0	0.832	208.908	14.6521	-35.8976	496.402	561.402	0.375	527.169	557.736	546.769	548.502	ne.0074x1
G0	Sunder	0.00588002	0.745278	0.00373902	0.2	562.402	540.802	580.002	565.909	39.2002	1.0249	1.04643	0.4	0	0.585	194.406	21.0527	-58.4618	540.802	580.002	0.4	556.002	577.082	564.642	564.402	ne.0075x1
G0	Sunder	0.0132801	1.23379	0.00895041	0.238095	500.602	500.602	565.402	542.174	64.8003	1.04284	1.08304	0.545455	1	1.001	36.154	52.8207	-158.405	526.202	564.402	0.454545	538.117	557.945	530.459	541.802	ne.0079x3a
G0	Sunder	0.0200601	1.28804	0.0278152	0.307692	574.802	566.602	670.603	621.51	104	1.07899	1.09691	0.302326	0.883721	1.118	214.048	-144.506	-86.1542	602.603	631.403	0.581395	648.203	630.078	587.202	614.003	ne.0109
G0	Sunder	0.01106	1.17175	0.00716903	0.294118	609.803	569.602	617.003	590.355	47.4002	1.04514	1.03643	0.953125	0	0.832	100.513	-63.0772	98.1436	569.602	593.402	0.953125	583.169	584.082	602.769	589.202	ne.0111x1
G0	Sunder	0.0317801	2.86498	0.201492	0.272727	647.003	389.202	659.403	571.157	270.201	1.1545	1.46751	0.822785	0	1.027	682.311	160.729	3.66302	389.202	580.002	0.822785	473.316	591.052	646.26	590.302	ne.0112x1c
G0	Sunder	0.0137201	1.64158	0.0328268	0.176471	529.402	468.602	563.402	521.873	94.8004	1.07958	1.11368	0.764706	0	0.442	316.924	213.847	-45.0551	468.602	517.002	0.764706	489.202	523.602	553.102	521.202	ne.0114x4b
G0	Sunder	0.0294601	3.37097	0.0694906	0.277778	454.202	435.602	583.002	540.358	147.401	1.07892	1.24049	0.581081	0	0.962	708.721	25.2748	-319.604	435.602	566.602	0.581081	520.869	574.769	525.436	558.802	ne.0116x1
G0	Sunder	0.0278001	2.04654	0.0869832	0.2	601.603	496.402	654.203	557.73	157.801	1.17297	1.12355	0.77037	0	1.755	46.6845	77.7476	47.6925	496.402	531.402	0.77037	516.502	534.402	625.203	531.402	ne.0117
G0	Sunder	0.0200801	2.2807	0.0320333	0.473684	419.002	419.002	525.202	500.339	106.2	1.04969	1.19412	0.131579	1	0.988	35.3848	21.9115	-341.807	502.602	510.802	0.868421	512.335	515.402	470.769	510.802	ne.0120
G0	Sunder	0.0248001	1.7811	0.0819635	0.208333	663.403	500.602	698.603	618.278	198.001	1.12992	1.23507	0.844828	0	1.508	226.245	55.9443	62.3484	500.602	601.603	0.844828	562.302	607.528	685.003	602.603	ne.0123x1
G0	Sunder	0.0280601	2.92013	0.0165817	0.45	468.602	468.602	534.602	509.442	66.0003	1.04939	1.08715	0.168675	1	1.079	87.7497	79.2903	-163.59	474.802	490.202	0.831325	516.002	508.935	503.316	508.302	ne.0124x1a
G0	Sunder	0.0133001	2.18228	0.0371024	0.0769231	538.602	446.802	559.202	527.556	112.4	1.05999	1.18074	0.56	0	0.325	1144.62	243.591	-198.078	446.802	547.002	0.56	489.152	546.082	542.802	538.602	ne.0130x2a
G0	Sunder	0.0143401	1.58313	0.0298694	0.3125	541.802	541.802	649.003	612.653	107.2	1.05933	1.13077	0.520833	1	0.624	39.7438	-59.231	-356.732	625.203	641.803	0.479167	626.083	637.136	569.842	624.703	ne.0133x3
G0	Sunder	0.01182	0.97606	0.00709176	0.5	542.802	542.802	601.603	571.266	58.8002	1.0531	1.05244	0.0823529	1	1.105	4.52491	-7.4442	-64.4493	575.802	574.802	0.917647	584.488	575.427	553.288	574.302	ne.0138x2
G0	Sunder	0.00740003	1.092	0.00424346	0.214286	508.802	507.802	537.602	520.631	29.8001	1.0326	1.02526	0.5	0.90625	0.416	-15.3847	95.7269	-139.646	523.202	536.602	0.40625	515.602	534.502	514.562	521.702	ne.0140x1
G0	Sunder	0.0184401	1.56123	0.00992711	0.333333	619.203	558.202	622.203	598.669	64.0003	1.03931	1.07249	0.898305	0.720339	1.534	60.3241	-75.9414	142.192	574.802	596.402	0.177966	603.917	584.602	607.488	603.603	ne.0142x2b
G0	Sunder	0.00846004	1.13316	0.00319695	0.285714	565.402	557.202	593.402	571.302	36.2002	1.03868	1.02531	0.169492	0	0.767	134.912	-43.8463	-9.4675	557.202	562.402	0.169492	579.322	566.252	567.322	568.602	ne.0145x2
G0	Sunder	0.0159201	1.44253	0.0100971	0.571429	569.602	528.402	581.002	550.421	52.6002	1.05556	1.04167	0.964286	0.119048	1.092	-3.07694	34.0661	38.2136	542.802	539.802	0.845238	536.174	545.031	570.06	542.802	ne.0149x2b
G0	Sunder	0.01138	1.05144	0.00144738	0.65	565.402	556.202	578.802	569.402	22.6001	1.01651	1.02373	0.397059	0.75	0.884	-23.8463	21.6784	-33.728	576.802	566.602	0.352941	572.431	573.902	562.517	570.102	ne.0153x1b
G0	Sunder	0.0130201	0.940354	0.0285566	0.130435	577.802	577.802	679.003	630.785	101.2	1.07644	1.0917	0.131148	1	0.793	-12.1458	-252.886	-91.7164	664.403	605.803	0.868852	672.878	615.317	602.228	609.803	ne.0155x1
G0	Sunder	0.0142401	1.19189	0.0355348	0.391304	486.002	486.002	590.202	549.002	104.2	1.07505	1.12963	0.380435	1	1.196	29.4507	-200.001	-94.2312	576.802	534.602	0.619565	585.702	545.259	515.577	536.602	nv0001b
G0	Sunder	0.0203801	1.22025	0.00872728	0.321429	566.602	566.602	649.003	616.56	82.4003	1.05262	1.08817	0.28169	1	0.923	104.896	-91.7164	-137.793	608.803	637.603	0.71831	624.025	624.343	600.447	613.003	nv0004g
G0	Sunder	0.00712003	1.47268	0.0155225	0.0909091	451.002	451.002	508.802	493.693	57.8002	1.0306	1.09466	0.269231	1	0.338	147.253	-32.3078	-458.122	495.402	506.802	0.730769	503.902	506.735	473.702	503.602	nv0005b
G0	Sunder	0.0198401	1.68865	0.0376028	0.25	609.803	543.802	669.603	635.133	125.801	1.05427	1.16795	0.486111	0	0.936	383.279	25.6411	-135.484	543.802	665.603	0.486111	597.174	666.869	645.888	653.103	nv0005f2
G0	Sunder	0.0265801	2.02576	0.0243982	0.26087	584.002	545.802	659.403	592.785	113.6	1.11238	1.08608	0	0.179688	1.664	-253.847	48.6016	-5.98293	659.403	580.002	0.179688	593.202	573.145	609.553	588.202	nv0005h
G0	Sunder	0.0124401	1.41513	0.0109105	0.529412	525.202	514.002	577.802	558.332	63.8003	1.03487	1.08624	0.68	0	0.975	150.133	25.1749	-168.59	514.002	575.802	0.68	549.169	573.322	555.002	562.402	nv0005l1
G0	Sunder	0.0132601	1.44647	0.0101791	0.333333	503.602	503.602	566.602	540.68	63.0003	1.04794	1.07363	0.705882	1	0.884	34.1139	89.2311	-242.309	527.402	552.002	0.294118	527.336	551.402	543.302	544.802	nv0005n1
G0	Sunder	0.0146401	1.26001	0.00471323	0.318182	548.002	525.202	577.802	552.493	52.6002	1.04581	1.05196	0.11215	0	1.391	122.436	-48.9154	16.4336	525.202	550.002	0.11215	558.259	547.277	552.688	550.502	nv0006d1
G0	Sunder	0.0148401	1.36916	0.00504575	0.55	564.402	537.602	597.402	571.512	59.8002	1.0453	1.06308	0.895349	0	1.118	79.4048	0	-15.3847	537.602	564.402	0.895349	566.402	567.869	579.745	570.102	nv0006g1
G0	Sunder	0.0187801	2.27745	0.0207697	0.4375	488.202	488.202	581.002	559.04	92.8004	1.03929	1.1451	0.671233	1	0.949	95.385	-20.1924	-279.122	548.002	557.202	0.328767	565.722	572.002	536.802	567.502	nv0006i1
G0	Sunder	0.01026	1.31353	0.00276791	0.533333	547.002	538.602	573.802	558.629	35.2001	1.02716	1.03718	0.118644	0.949153	0.767	31.795	40.0002	-62.8208	550.002	557.202	0.830508	560.322	560.362	555.202	557.202	nv0006o1
G0	Sunder	0.00814003	1.20726	0.0111739	0.363636	639.803	639.803	710.803	666.385	71.0003	1.06666	1.04155	0	1	0.663	-202.885	-85.8978	-51.5052	710.803	671.803	1	687.703	666.936	644.653	668.603	nv0080e
G0	Sunder	0.0207601	1.98048	0.0129907	0.25	517.002	517.002	584.002	554.092	67.0003	1.05398	1.07174	0.815385	1	0.845	173.627	-19.2308	-158.975	524.202	532.402	0.184615	551.917	550.536	559.317	553.702	nv0080i
G0	Sunder	0.0188001	1.92298	0.0096271	0.263158	572.802	517.002	576.802	541.16	59.8002	1.06586	1.04673	0	0.793103	1.131	-136.616	-8.79125	126.496	576.802	543.802	0.793103	541.036	542.802	539.369	543.802	nv0081b1
G0	Sunder	0.0142401	1.13011	0.0375428	0.25	486.002	486.002	614.003	535.927	128.001	1.14568	1.10273	0	1	0.702	-294.119	-169.231	-104.896	614.003	543.802	1	570.527	534.552	502.702	534.002	nv0082b1
G0	Sunder	0.0128201	0.872869	0.0108363	0.444444	542.802	534.602	593.402	558.121	58.8002	1.06322	1.04399	0.0752688	0.892473	1.209	11.9659	-59.8755	5.30506	565.402	565.402	0.817204	577.158	558.625	538.58	565.402	nv0083g1
G0	Sunder	0.01172	1.14338	0.00669061	0.526316	561.402	544.802	605.803	568.329	61.0003	1.06594	1.04318	0	0.544643	1.456	-68.4353	-22.7107	-11.6323	605.803	545.802	0.544643	585.136	558.574	562.902	564.402	nv0083p1
