# Supplementary material for: Acoustic structure and information content of trumpets in female Asian elephants (Elephas maximus)
Source: PLoS One. 2021 Nov 23;16(11):e0260284. doi: 10.1371/journal.pone.0260284 (PMC8610244; doi:10.1371/journal.pone.0260284)
Supplement: S4 Table — (XLSX) [file pone.0260284.s004.xlsx]

## Sheet: data_statistic
id	indiv	log10COFM	log10JitterFactor	log10FreqVariabilityIdx	InflectionFactor	log10FinishFreq	log10MinFreq	log10MaxFreq	log10MeanFreq	PeakFreqLocP	log10Duration	log10StartSlopeP1	MiddleSlope	FinalSlope	StartFreq	MidFreq	TimeMinMax	mean1stThird	mean2ndThird	log10mean3rdThird	medianFreq	context	PC1	PC2	PC3	PC4
ne.0038	Chan_Chun	-1.36371	0.249816	-0.922008	0.1875	2.54133	2.53757	2.70295	2.58272	1	0.835754	2.31082	486.967	1087.52	504.602	368.602	0.40797	419.792	357.756	2.56981	369.602	disturbance	-0.65212	1.22614	2.14848	-1.33039
ne.0040	Chan_Chun	-1.75845	0.00715818	-1.67955	0.3	2.53504	2.50651	2.58771	2.53348	1.07018	0.658965	2.3835	491.492	1104.34	350.001	331.401	0.236842	350.131	330.001	2.53643	336.101	disturbance	-1.5513	1.06216	0.2778	-0.13471
ne.0046	Chan_Chun	-1.74136	0.187391	-1.73131	0.324324	2.55047	2.4777	2.55047	2.51908	2	0.699404	2.36621	496.2	1109.49	351.001	325.201	0.787013	328.118	324.048	2.53103	330.401	disturbance	-1.74025	1.16784	0.3435	0.64851
ne.0060x1	Chan_Chun	-1.53581	0.0725337	-1.61303	0.338235	2.64108	2.52582	2.64108	2.55273	2	0.905256	2.37515	491.832	1124.43	405.602	357.201	0.800995	353.028	354.438	2.5606	355.701	disturbance	-0.92054	1.7958	0.95936	0.39294
ne.0062	Chan_Chun	-2.17522	-0.0647496	-2.32494	0.142857	2.56656	2.56656	2.60595	2.59121	1.30233	-0.252588	2.58961	429.573	977.707	375.802	392.202	0.697674	393.573	392.973	2.58417	391.202	disturbance	-0.80059	-0.44197	-1.96078	-0.11563
ne.0078x2	Chan_Chun	-1.99913	0.202373	-1.85354	0.235294	2.59704	2.57008	2.6191	2.59432	1.09302	0.0484418	2.53406	388.751	1141.66	384.002	392.202	0.604651	404.468	392.882	2.58142	392.202	disturbance	-0.69047	0.11752	-0.7772	-0.38742
ne.0080x1a	Chan_Chun	-1.61511	0.13045	-1.69958	0.3	2.5924	2.52427	2.59462	2.56207	1.0837	0.469969	2.34027	520.287	1119.37	375.802	385.002	0.237885	364.437	369.677	2.55704	365.902	greeting	-1.05082	1.10143	0.47641	0.08517
ne.0094x1	Chan_Chun	-1.86138	0.0544362	-1.86841	0.277778	2.58546	2.51614	2.58546	2.53584	2	0.584331	2.41919	482.78	1137.2	338.601	330.401	0.541667	347.568	334.468	2.54191	338.601	disturbance	-1.43839	0.99416	-0.26717	0.99506
ne.0332	Chan_Chun	-2.37059	-0.187278	-2.53394	0.421053	2.54778	2.54778	2.5807	2.55726	1	-0.195861	2.04832	466.387	1083.43	380.802	358.201	1	366.402	358.201	2.55413	360.202	disturbance	-1.14191	0.4625	-2.40766	-1.06976
ne.0333x1	Chan_Chun	-1.63264	0.351163	-1.37549	0.433333	2.53225	2.50379	2.60032	2.54656	1.07531	0.492341	2.35965	463.463	1117.16	373.602	332.401	0.589958	370.702	334.161	2.54553	345.801	disturbance	-1.41408	1.12484	1.01038	-0.52325
ne.1191	Chan_Chun	-1.86838	0.420141	-1.37046	0.2	2.50947	2.50947	2.60488	2.5805	1.65625	-0.380907	2.79256	558.99	541.142	353.001	399.402	0.34375	368.122	399.242	2.57348	396.402	greeting	-1.17844	-0.9765	-0.24599	1.3458
ne.1192	Chan_Chun	-1.63004	0.253383	-1.23996	0.275	2.48087	2.48087	2.57611	2.51984	1.10959	0.465383	2.40773	455.26	1089.47	349.001	310.801	0.890411	360.694	314.101	2.50452	317.001	greeting	-1.917	0.67815	0.98719	-0.96547
ne.1193	Chan_Chun	-1.61225	0.123008	-1.49013	0.462963	2.55919	2.50106	2.6038	2.5274	1.96825	0.702431	2.41237	486.78	1114.98	338.601	326.201	0.642857	330.846	326.435	2.548	331.401	greeting	-1.52157	1.58323	0.8403	0.82505
ne.1195	Chan_Chun	-1.55909	0.0516678	-1.25957	0.333333	2.57841	2.50243	2.61805	2.54541	1.06061	0.722634	2.37732	479.276	1125.06	382.002	333.401	0.636364	372.871	330.732	2.54362	341.601	greeting	-1.29227	1.41924	1.14676	-0.77415
ne.1196	Chan_Chun	-2.14996	-0.154838	-2.30422	0.275862	2.57841	2.54008	2.57841	2.56062	2	0.159266	2.48482	453.969	1147.28	346.801	359.201	1	363.122	359.246	2.56583	364.402	greeting	-1.15152	0.51791	-1.68822	0.5319
nv0005c	Chan_Chun	-1.7486	0.254965	-1.7608	0.192308	2.56158	2.55047	2.62552	2.60742	1.23034	0.364363	2.5891	485.617	1035.48	355.201	407.802	0.230337	395.557	415.177	2.60777	410.302	greeting	-0.67304	0.38185	0.15405	0.47006
nv0005f1	Chan_Chun	-1.73002	0.209925	-1.99492	0.37931	2.57241	2.57241	2.63909	2.61925	1.379	0.454387	2.45104	481.621	1047.57	407.802	421.202	0.621005	422.042	423.446	2.60604	417.002	greeting	-0.34294	1.01851	0.14746	-0.1118
nv0005i	Chan_Chun	-1.56479	0.492537	-1.11868	0.333333	2.5517	2.5517	2.69671	2.65551	1.79747	0.0115704	2.47578	612.211	569.464	424.202	492.202	0.202532	441.459	478.659	2.64051	449.002	greeting	0.0413	0.10963	1.10875	1.33188
nv0077	Chan_Chun	-1.41567	0.366235	-1.12073	0.219512	2.48373	2.48373	2.69671	2.61631	1.15517	0.178401	2.42602	460.307	940.94	409.802	421.202	0.844828	441.573	415.894	2.58289	412.802	disturbance	-0.67284	0.28561	1.68589	-0.98901
nv0080c	Chan_Chun	-1.30329	0.380552	-1.22504	0.254237	2.50515	2.50106	2.62118	2.55747	1.02904	0.855095	2.38269	480.385	1085.89	404.602	317.001	0.444646	390.822	337.58	2.54819	355.201	greeting	-1.34384	1.25117	2.13021	-0.83833
ne.0042x2	Dhibya	-1.67819	0.0682185	-1.40784	0.244444	2.54407	2.54407	2.6561	2.61481	1.12883	0.513218	2.52017	464.238	1049.57	383.002	409.802	0.871166	433.055	416.508	2.58678	412.802	disturbance	-0.55708	0.75596	0.68946	-0.91305
ne.0081	Dhibya	-1.83268	0.130468	-1.72051	0.37037	2.57956	2.57956	2.65514	2.61568	1	0.326336	2.30304	476.794	1062.24	452.002	412.802	1	430.38	413.891	2.59545	413.802	disturbance	-0.2738	0.96138	0.02552	-1.36956
ne.0083	Dhibya	-1.79156	0.129526	-2.02552	0.6	2.58771	2.58659	2.65725	2.61615	1	0.606381	2.34868	484.352	1077.56	454.202	415.002	0.920792	421.102	414.502	2.60634	414.402	disturbance	-0.17173	1.74976	0.19204	-1.20909
ne.0092x3	Dhibya	-1.79479	0.0361732	-1.71913	0.394737	2.56656	2.5517	2.65225	2.60032	1	0.673942	2.35211	490.867	1074.61	449.002	406.602	0.974576	406.586	406.152	2.58325	401.002	disturbance	-0.47911	1.35613	0.35971	-1.4196
nv0028	Dhibya	-2.09474	0.0186099	-1.89494	0.2	2.5807	2.5807	2.62962	2.60455	1.4375	0.283301	2.48689	468.853	1061.39	391.202	421.202	0.541667	406.402	414.435	2.58861	403.602	greeting	-0.52123	0.27362	-0.99577	0.1032
nv0085	Dhibya	-1.94539	0.104037	-1.73231	0.142857	2.61363	2.61363	2.6756	2.65382	1.2375	0.0170333	2.57649	429.024	958.596	429.402	460.202	0.7625	463.259	458.973	2.63312	455.202	greeting	0.19354	-0.08968	-0.66137	-0.52897
nv0086	Dhibya	-1.84588	0.365672	-1.80788	0.375	2.57496	2.57496	2.65128	2.61235	1	0.475671	2.28304	496.268	1056.86	448.002	398.402	1	421.762	407.535	2.60193	410.802	greeting	-0.35893	1.02862	0.23407	-1.25106
nv0097b	Dhibya	-1.96417	0.288046	-1.6908	0.125	2.56891	2.52427	2.60488	2.58108	1.69307	0.118265	2.6386	512.786	1016.98	334.401	395.402	0.693069	368.682	395.702	2.57533	383.402	greeting	-1.05319	-0.11727	-0.49929	0.85001
nv0097c	Dhibya	-1.74763	0.257439	-1.74255	0.346154	2.57496	2.55775	2.62962	2.60172	1.40206	0.401745	2.46773	466.843	1067.37	397.402	402.602	0.572165	404.713	410.402	2.58561	400.502	greeting	-0.59864	0.82581	0.24879	0.02013
n2v001	Dhibya	-1.98464	-0.235941	-2.05505	0.318182	2.5924	2.5924	2.64817	2.60811	1	0.366796	2.28389	481.263	1086.63	444.802	400.402	1	419.322	401.073	2.59786	401.002	greeting	-0.3075	1.05702	-0.86512	-1.45832
nv0249x2f	Dhibya	-1.81701	-0.220219	-1.83641	0.238095	2.56396	2.56396	2.65225	2.60933	1.03497	0.757396	2.3886	484.472	1077.91	437.602	407.802	0.965035	417.973	404.945	2.59917	404.602	disturbance	-0.40856	1.21779	0.00801	-1.49993
nv0358x5	Dhibya	-1.75449	-0.152485	-1.69529	0.241935	2.57611	2.57611	2.64895	2.61802	1.02113	0.754348	2.40214	466.844	1090.81	444.802	420.802	0.978873	430.297	416.922	2.59967	418.402	disturbance	-0.26931	1.21264	0.25849	-1.56308
nv0785	Dhibya	-1.98296	-0.0687321	-1.63689	0.233333	2.58659	2.5832	2.64817	2.6206	1	-0.0409586	2.30816	431.463	1017	444.802	424.202	0.828571	433.682	425.002	2.59512	421.602	disturbance	-0.24921	0.2043	-0.76875	-1.20916
nv0787	Dhibya	-1.79479	-0.19425	-1.81897	0.359375	2.58207	2.57726	2.64621	2.59707	1	0.69897	2.36516	491.395	1083.49	442.802	395.402	0.808	407.135	394.329	2.58531	392.202	disturbance	-0.45648	1.45861	0.02547	-1.29611
nv0789	Dhibya	-1.75547	-0.00185747	-1.9809	0.369565	2.58433	2.57241	2.63063	2.59166	1	0.745075	2.38329	483.577	1094.2	427.202	397.402	0.784173	404.188	387.664	2.57971	386.502	disturbance	-0.56215	1.45286	0.15867	-1.12963
nv0855	Dhibya	-1.86966	-0.176059	-1.98013	0.215686	2.56891	2.56891	2.63488	2.60899	1.04167	0.681241	2.39789	488.641	1071.89	423.202	416.002	0.958333	409.531	413.096	2.59844	409.802	disturbance	-0.43185	1.04711	-0.28806	-1.31115
nv0857b	Dhibya	-2.00436	-0.188394	-2.34064	0.263158	2.58659	2.58659	2.63689	2.61678	1	0.536558	2.38028	490.1	1072.9	433.402	416.002	1	415.525	415.968	2.61282	415.002	disturbance	-0.26442	1.01909	-0.96084	-1.33573
nv0862x7a	Dhibya	-2.18708	-0.0298498	-1.91019	0.0555556	2.5807	2.5807	2.63488	2.61699	1.2963	0.0334238	2.4879	436.728	1013.89	417.002	425.202	0.703704	421.435	423.668	2.59865	418.502	disturbance	-0.39435	-0.34307	-1.45134	-0.4449
nv0862x10	Dhibya	-1.70115	0.0801873	-1.50031	0.225	2.56514	2.56514	2.66295	2.63395	1.73881	0.729165	2.44777	489.957	1037.54	420.002	448.002	0.261194	428.463	448.802	2.61569	436.602	disturbance	-0.17061	0.90887	0.61626	0.54815
nv1052	Dhibya	-2.35066	-0.249548	-2.2293	0.285714	2.57496	2.57496	2.6191	2.60367	1	0.235528	2.36929	478.617	1062.22	416.002	401.602	1	410.802	401.545	2.59341	401.602	greeting	-0.52099	0.48482	-1.91173	-1.21719
ne.0011x1	Dipendra	-1.7535	0.408344	-1.04456	0.0454545	2.44217	2.44217	2.5738	2.52728	1.46667	-0.408935	2.90733	472.797	400.66	296.401	374.802	0.533333	326.087	369.802	2.49076	339.601	disturbance	-2.14146	-1.70998	0.25015	0.70089
ne.0011x2	Dipendra	-1.92665	0.39002	-1.51106	0.0769231	2.57726	2.56656	2.63589	2.61105	1.42857	-0.195861	2.90154	485.617	898.098	368.602	432.402	0.428571	399.752	429.162	2.59218	415.002	disturbance	-0.60011	-0.78426	-0.47537	0.82126
ne.0012x5	Dipendra	-1.81417	0.23773	-1.0671	0.130435	2.63488	2.52582	2.66295	2.62591	1.63333	-0.408935	3.00118	777.926	894.99	335.601	445.802	0.633333	379.127	446.43	2.64853	433.402	disturbance	-0.35018	-0.21776	-0.10288	1.97424
ne.0013x2	Dipendra	-1.82217	0.412944	-1.39303	0.357143	2.66295	2.58659	2.68949	2.66366	1.43103	-0.122629	2.86831	503.566	1026.24	386.002	489.202	0.431034	434.922	482.752	2.67169	471.702	disturbance	0.34652	0.22954	0.04634	1.11762
ne.0014x1	Dipendra	-1.74328	0.208775	-0.925765	0.21875	2.61574	2.44685	2.63387	2.60176	1.63793	-0.122629	2.95793	577.925	1046.39	279.801	425.202	0.637931	351.147	425.762	2.62802	422.602	disturbance	-0.88647	0.04537	0.46374	1.6855
ne.0015	Dipendra	-2.07675	0.168083	-2.14618	0.230769	2.68395	2.64817	2.69408	2.67747	1.32353	-0.354578	2.77046	480.489	1132.75	444.802	476.802	0.323529	462.852	480.922	2.6835	478.802	disturbance	0.71177	-0.06221	-1.54529	0.71629
ne.0019	Dipendra	-1.48148	0.331805	-1.33351	0.166667	2.70381	2.64108	2.77247	2.73109	1.52381	0.135133	2.69748	475.091	1024.13	437.602	571.602	0.52381	500.102	565.882	2.7397	542.802	disturbance	1.48385	0.50569	0.95231	0.62896
ne.0022x5	Dipendra	-1.94462	0.0992558	-1.84938	0.318182	2.62014	2.59351	2.66106	2.64062	1.36735	-0.195861	2.77285	462.907	969.209	392.202	455.202	0.367347	426.43	450.752	2.63577	439.602	disturbance	-0.01398	0.03619	-0.88176	0.67645
ne.0076	Dipendra	-2.02687	0.0830558	-1.8348	0.25	2.6025	2.58546	2.63589	2.6093	1.48276	-0.423659	2.53297	668.695	928.696	389.202	432.402	0.37931	391.516	426.268	2.60764	401.002	greeting	-0.3966	-0.02398	-1.29416	1.19893
ne.0159	Dipendra	-2.0655	0.397589	-1.76362	0.2	2.61151	2.54654	2.61151	2.58454	2	-0.394695	2.78257	495.874	1311.77	352.001	395.402	1	366.068	390.402	2.5955	386.602	disturbance	-0.83927	-0.20326	-1.13819	1.29397
nv0009	Dipendra	-1.78199	0.57799	-0.987594	0.307692	2.61257	2.46568	2.62222	2.58921	1.50943	-0.161781	2.95975	564.908	1086.77	292.201	419.002	0.509434	340.151	411.402	2.61034	405.602	disturbance	-1.00848	-0.00531	0.56868	1.77046
nv0010	Dipendra	-1.75104	0.561094	-1.07164	0.0714286	2.55775	2.49388	2.6286	2.5907	1.66667	-0.232844	2.89094	655.948	845.376	311.801	416.002	0.666667	355.721	417.302	2.60371	400.502	disturbance	-1.03174	-0.61017	0.4267	1.6139
nv0030	Dipendra	-1.73613	0.488881	-0.868801	0.0588235	2.47625	2.47625	2.63387	2.58509	1.42857	-0.262807	2.73285	317.291	454.428	377.802	422.202	0.571429	407.935	417.002	2.52435	395.402	greeting	-1.25555	-1.64324	0.66164	-0.22581
nv0031	Dipendra	-1.85325	0.473845	-1.33076	0.0714286	2.52035	2.51215	2.60032	2.56661	1.54545	-0.367543	2.8418	565.618	673.31	325.201	393.202	0.545455	362.922	395.302	2.54783	375.202	greeting	-1.35819	-1.1123	-0.2019	1.09875
nv0032	Dipendra	-2.54061	-0.184146	-3.36794	0.461538	2.56514	2.56039	2.56891	2.56439	1.57143	-0.563837	2.48953	476.002	1081	365.402	370.602	0.380952	365.952	367.322	2.56455	367.402	greeting	-1.03627	-0.05679	-3.76597	0.98337
nv0033	Dipendra	-1.78515	0.329234	-1.34546	0.315789	2.5832	2.57956	2.66502	2.63337	1.37209	-0.252588	2.751	405.809	730.707	406.602	452.002	0.55814	441.902	449.259	2.59697	441.802	greeting	-0.19955	-0.41345	0.01837	0.12865
nv0034	Dipendra	-1.88539	0.297089	-1.65953	0.411765	2.59351	2.57241	2.64108	2.61657	1.55263	-0.306273	2.82849	472.797	900.491	373.602	433.402	0.552632	403.402	433.682	2.60963	410.802	greeting	-0.41694	-0.03736	-0.52139	0.91633
nv0035	Dipendra	-1.68319	0.645154	-0.920935	0.0666667	2.44529	2.44529	2.59129	2.53165	1.4898	-0.195861	2.81614	401.771	651.417	294.201	383.002	0.510204	335.961	376.962	2.48782	340.601	greeting	-2.06067	-1.39884	0.86583	0.61034
nv0036	Dipendra	-1.99654	0.464447	-1.44371	0.25	2.4894	2.44373	2.53352	2.50001	1.5625	-0.380907	2.77441	518.951	961.004	277.801	341.601	0.5625	299.151	334.701	2.49811	316.401	greeting	-2.28825	-0.7321	-0.54654	1.2797
nv0037	Dipendra	-1.95001	0.219801	-1.21399	0.2	2.56891	2.48799	2.59572	2.56045	1.64516	-0.394695	2.85255	723.381	931.354	307.601	388.202	0.645161	330.63	386.202	2.57608	370.602	greeting	-1.31844	-0.28059	-0.5089	1.76391
nv0043	Saraswati	-1.72909	0.667258	-1.28667	0.111111	2.64719	2.64719	2.74115	2.70147	1.34615	-0.471083	2.894	574.507	437.925	471.602	536.602	0.653846	494.602	539.002	2.67676	515.002	greeting	0.97078	-1.04837	0.2116	0.44188
nv0044a	Saraswati	-1.724	0.275068	-1.48264	0.35	2.7091	2.66596	2.75328	2.73072	1.41379	0.0534626	2.76861	490.58	978.44	463.402	566.602	0.413793	513.659	559.502	2.73535	552.102	greeting	1.58139	0.59021	0.21702	0.62916
ne.0028	Saraswati	-1.86966	0.0829887	-2.20175	0.259259	2.6025	2.6025	2.6582	2.63355	1.05319	0.0870712	2.23642	513.672	1024.43	451.002	423.202	0.946809	436.002	426.957	2.63072	429.402	disturbance	-0.0044	0.69026	-0.70447	-1.04578
nv0047	Saraswati	-1.56003	0.463865	-1.19909	0.2	2.68215	2.64306	2.74601	2.70593	1.68421	-0.00524306	2.29602	722.981	894.109	510.802	554.202	0.434211	469.116	546.236	2.71125	508.202	greeting	1.27542	0.68175	0.84183	1.05107
nv0048	Saraswati	-1.62233	0.37159	-1.23905	0.318182	2.66295	2.6081	2.72803	2.69223	1.60784	-0.178486	3.00431	489.28	827.157	405.602	520.202	0.607843	458.345	518.977	2.69528	509.802	greeting	0.77115	0.04656	0.53308	1.03258
ne.0029x2b3	Saraswati	-2.19518	0.00853922	-2.29813	0.214286	2.66596	2.66596	2.69671	2.68572	1.31034	-0.423659	2.71369	432.626	901.983	467.602	492.202	0.689655	486.322	493.252	2.67852	488.102	disturbance	0.84394	-0.40744	-2.06843	-0.11551
nv0050	Saraswati	-1.45519	0.558917	-0.931123	0.05	2.70295	2.57841	2.79029	2.7411	1.36735	0.105169	2.99848	425.326	942.127	378.802	603.603	0.367347	528.488	601.203	2.72451	552.602	greeting	1.37559	-0.27428	1.56186	0.8925
nv0052	Saraswati	-1.49349	0.561547	-0.996357	0.166667	2.66596	2.6286	2.78003	2.72729	1.71605	0.0224284	2.75431	659.812	630.835	425.202	583.002	0.716049	492.069	580.469	2.72307	536.102	greeting	1.32443	0.08112	1.32021	1.151
nv0053	Saraswati	-1.53313	0.412719	-0.988993	0.130435	2.70655	2.61045	2.77859	2.7314	1.69565	-0.0472076	2.81148	729.997	760.124	407.802	578.802	0.695652	481.952	570.602	2.75414	541.802	greeting	1.39236	0.26894	1.05014	1.53558
nv0054a	Saraswati	-1.51942	0.374056	-1.14831	0.2	2.70295	2.63286	2.78958	2.74573	1.6087	-0.0472076	3.09446	548.914	782.675	429.402	596.402	0.608696	515.077	595.602	2.74429	569.602	greeting	1.64136	0.04473	0.95928	1.09574
nv0064	Saraswati	-1.47781	0.55747	-1.01356	0.368421	2.6886	2.60488	2.77408	2.72288	1.81915	0.0870712	2.78855	599.689	850.234	402.602	564.402	0.819149	475.235	554.145	2.74131	523.202	greeting	1.22731	0.7349	1.46024	1.32526
nv0067	Saraswati	-1.42435	0.535812	-1.1179	0.318182	2.65225	2.63488	2.78075	2.73238	1.6	0.174641	2.77258	484.244	758.496	431.402	599.602	0.6	511.259	579.402	2.71905	558.802	disturbance	1.43702	0.38823	1.55736	0.65691
ne.0030	Saraswati	-2.14387	-0.0799896	-2.32484	0.333333	2.61363	2.61363	2.64817	2.6409	1.33929	-0.137869	2.56313	485.617	977.158	419.002	443.802	0.660714	435.259	443.516	2.63698	441.802	disturbance	0.06499	0.25332	-1.75253	0.03654
ne.0043x4	Saraswati	-1.93779	-0.0702766	-1.82449	0.192308	2.70209	2.70209	2.75633	2.73514	1.37647	0.0433623	2.60433	465.105	980.589	528.401	570.601	0.623529	542.801	567.401	2.71828	538.701	disturbance	1.77144	0.33505	-0.84203	-0.36042
ne.0043x5a	Saraswati	-1.63601	0.186066	-1.03323	0.151515	2.57241	2.57241	2.73704	2.70495	1.43182	0.058426	2.5336	485.617	665.618	501.602	538.602	0.568182	526.493	538.966	2.65834	530.402	disturbance	0.84905	-0.23442	0.86854	-0.42895
ne.0043x5c	Saraswati	-1.35655	0.319034	-1.16842	0.295455	2.65321	2.58433	2.7485	2.69699	1.83951	0.323458	2.74417	426.375	1041.97	384.002	486.002	0.839506	479.869	494.388	2.7149	497.402	disturbance	0.72303	0.92608	1.57225	0.61888
ne.0044x6	Saraswati	-1.65247	0.586043	-1.22778	0.230769	2.62222	2.62222	2.72965	2.69712	1.4	-0.341989	3.13761	522.541	478.804	437.602	536.602	0.6	482.702	529.162	2.67573	514.002	disturbance	0.77252	-0.80918	0.52854	0.66943
ne.1198	Saraswati	-1.67695	0.326769	-1.14857	0.25	2.56158	2.56158	2.68771	2.63822	1.73214	0.163161	2.40409	633.796	852.259	416.002	463.402	0.267857	412.202	458.127	2.63737	419.102	greeting	-0.14023	0.43989	0.74285	1.17732
nv0076	Saraswati	-1.83505	0.13239	-1.54973	0.304348	2.69302	2.63488	2.72379	2.70628	1.55556	0.0224284	2.74568	485.617	1016.81	431.402	523.202	0.555556	488.277	524.374	2.71164	522.202	greeting	1.09432	0.48191	-0.23709	0.68726
nv0260x4	Saraswati	-1.58872	0.552047	-1.05286	0.176471	2.56396	2.56396	2.71867	2.67871	1.44118	0.133539	2.68934	485.617	814.85	422.202	518.002	0.558824	466.502	517.402	2.65747	497.402	disturbance	0.37407	-0.16504	1.24719	0.2776
ne.0010x7a	Sona	-2.09582	-0.100387	-1.67598	0.173913	2.62757	2.62757	2.68664	2.66628	1.24	-0.488117	2.61411	270.232	744.251	467.602	473.802	0.72	480.277	473.859	2.64185	470.602	disturbance	0.42768	-0.8934	-1.50044	-0.88593
ne.0034	Sona	-1.724	0.516337	-1.26239	0.230769	2.62552	2.62552	2.72214	2.69602	1.34211	-0.420216	3.13617	491.5	367.815	445.802	525.202	0.657895	473.452	525.842	2.68417	517.002	greeting	0.75472	-1.00252	0.21185	0.44407
ne.0035x1	Sona	-1.50668	0.51187	-0.68201	0.136364	2.53352	2.53352	2.74115	2.68187	1.14286	-0.376751	3.11553	230.88	4.95606	449.002	523.202	0.857143	525.116	518.827	2.59405	512.802	greeting	0.22486	-1.99595	1.4084	-1.26099
ne.0066x8	Sona	-1.77989	0.196233	-0.934561	0.192308	2.54407	2.54407	2.68106	2.63312	1.27083	-0.204815	2.585	173.528	817.036	452.002	456.202	0.729167	471.291	447.302	2.57093	447.402	greeting	-0.27525	-0.86629	0.35562	-1.29754
ne.0067x2	Sona	-1.77417	0.275804	-1.19403	0.0434783	2.53097	2.53097	2.65916	2.61584	1.34043	-0.213959	2.73285	270.232	787.076	404.602	438.602	0.659574	424.977	439.23	2.57724	412.802	disturbance	-0.64594	-1.13037	0.14081	-0.55375
ne.0071x3	Sona	-1.98296	0.233493	-1.43799	0.3125	2.55413	2.55413	2.64306	2.61985	1.51852	-0.454693	2.52196	327.575	472.211	429.402	439.602	0.481481	432.042	430.568	2.58524	429.902	greeting	-0.45792	-1.00308	-0.69431	-0.01627
ne.0061	Sona	-1.70289	0.516591	-0.817129	0.0666667	2.53352	2.53352	2.71096	2.66446	1.12903	-0.394695	2.61411	215.103	159.462	488.202	489.202	0.870968	505.682	487.122	2.59395	488.202	disturbance	0.03886	-1.92766	0.79196	-1.69026
ne.0085x1	Sona	-1.76397	0.657657	-0.896846	0.0909091	2.4823	2.4823	2.64621	2.60299	1.45161	-0.394695	2.69984	312.54	154.505	409.802	435.602	0.548387	427.052	430.735	2.54685	413.802	disturbance	-1.01219	-2.02456	0.64131	-0.23412
ne.0096x2	Sona	-1.90798	0.419491	-1.13482	0.0833333	2.56656	2.56656	2.68664	2.66011	1.25926	-0.454693	2.5194	315.202	122.759	479.802	485.002	0.740741	482.702	472.102	2.61993	470.002	disturbance	0.07667	-1.788	-0.15487	-0.98709
ne.0107	Sona	-1.70996	0.598733	-1.02531	0.0833333	2.57611	2.57611	2.70036	2.6589	1.31818	-0.543634	3.01451	237.539	8.47256	431.402	497.402	0.681818	473.952	490.252	2.60595	477.802	disturbance	0.02792	-2.23204	0.3809	-0.4731
ne.0124x3	Sona	-1.68152	0.565993	-0.958634	0.0769231	2.58906	2.58906	2.72965	2.68686	1.31034	-0.423659	2.88855	38.0631	375.019	476.802	522.202	0.689655	517.302	513.082	2.62495	505.602	disturbance	0.48413	-1.99878	0.59504	-1.22061
ne.0126x2	Sona	-1.85263	0.519749	-1.47439	0.3	2.63387	2.63387	2.70381	2.68046	1.47368	-0.607303	3.1052	517.925	1	444.802	505.602	0.526316	476.069	501.502	2.65552	491.702	disturbance	0.55342	-1.39091	-0.41378	0.80518
ne.0127	Sona	-1.89688	0.377175	-1.06692	0.0833333	2.62655	2.62655	2.73544	2.69933	1.18182	-0.543634	2.50022	1	383.566	537.602	532.402	0.818182	541.252	516.202	2.64719	522.602	disturbance	0.9011	-1.93131	-0.23347	-2.03352
ne.0129	Sona	-1.68994	0.679386	-0.768331	0.0909091	2.53504	2.53504	2.69496	2.64507	1.42857	-0.438899	2.86779	306.596	29.7181	443.802	491.202	0.571429	475.202	484.735	2.5749	467.602	disturbance	-0.22851	-2.13157	0.85033	-0.30395
ne.0131x2	Sona	-1.66877	0.584867	-0.746219	0.0714286	2.52582	2.52582	2.70825	2.64452	1.24242	-0.367543	2.66994	77.3317	144.462	471.602	467.602	0.757576	494.522	459.852	2.57129	460.902	disturbance	-0.26782	-2.15616	0.95644	-1.66013
ne.0143x1a	Sona	-1.74569	0.479375	-0.892316	0.0666667	2.53883	2.53883	2.69408	2.64524	1.30556	-0.329754	2.68063	115.103	559.109	463.402	461.402	0.694444	483.802	461.562	2.57988	461.402	disturbance	-0.21611	-1.69428	0.56272	-1.2829
ne.0144x1	Sona	-1.68319	0.555428	-0.982971	0.0666667	2.52166	2.52166	2.67743	2.62589	1.40625	-0.380907	2.88007	332.87	302.54	411.802	467.602	0.59375	427.882	460.762	2.57869	424.202	disturbance	-0.57285	-1.74837	0.63842	-0.12041
ne.0146	Sona	-1.51229	0.790491	-0.60253	0.0833333	2.52427	2.52427	2.74115	2.67233	1.32353	-0.354578	3.09285	21.7101	348.034	460.202	519.002	0.676471	518.302	509.502	2.58314	484.002	disturbance	0.05131	-2.24181	1.6365	-1.20833
ne.0148x1	Sona	-1.91937	0.449883	-1.66334	0.1	2.64523	2.64523	2.70381	2.67653	1.41667	-0.505845	3.0152	417.485	647.669	449.002	505.602	0.583333	470.669	493.752	2.6568	475.302	disturbance	0.56371	-1.19848	-0.77595	0.39851
ne.0152	Sona	-2.15366	0.179865	-1.86359	0.181818	2.64424	2.64207	2.68485	2.66633	1.375	-0.505845	2.64617	476.002	788.696	461.402	481.002	0.541667	470.652	480.602	2.64773	469.602	disturbance	0.50423	-0.72552	-1.60539	0.2241
ne.0007x1	Sunder	-1.89963	0.114136	-1.94793	0.227273	2.65225	2.62552	2.68485	2.67117	1.6087	-0.0362122	2.73683	493.236	986.389	422.202	474.802	0.608696	459.259	478.752	2.66985	474.802	greeting	0.50538	0.20669	-0.79042	0.62348
ne.0072x3a	Sunder	-2.04191	-0.00736359	-2.03349	0.25	2.6708	2.66295	2.70569	2.691	1.28	-0.187087	2.68197	439.463	975.122	460.202	498.402	0.28	491.773	498.802	2.68421	497.402	greeting	0.92707	0.00875	-1.36524	0.26942
ne.0072x4a	Sunder	-1.83505	0.165178	-1.50899	0.318182	2.6756	2.62325	2.71096	2.6887	1.52632	-0.130182	2.88734	518.951	964.52	420.002	498.402	0.526316	458.23	504.752	2.69865	498.902	greeting	0.77759	0.28682	-0.3022	0.92814
ne.0079x3a	Sunder	-1.83386	0.188653	-1.67134	0.15	2.65128	2.65128	2.73304	2.70041	1.07792	0.000434077	2.10258	522.304	959.326	526.202	500.602	0.922078	521.745	502.802	2.68179	499.502	greeting	1.09734	0.40475	-0.22524	-1.30929
ne.0087x2b1	Sunder	-1.86012	0.19152	-1.78794	0.111111	2.71433	2.68485	2.75159	2.73307	1.32759	-0.122629	2.55399	399.17	998.953	540.802	550.002	0.534483	554.302	550.869	2.7138	544.802	greeting	1.69401	-0.07942	-0.5979	-0.43772
nv0001b	Sunder	-1.86966	0.0180007	-1.31805	0.269231	2.66106	2.66106	2.75557	2.71827	1.27273	0.058426	2.47485	224.078	1010.23	550.002	519.002	0.727273	562.38	521.502	2.68497	514.402	greeting	1.3624	0.14826	-0.12696	-1.50851
nv0005f2	Sunder	-1.88941	0.00320836	-1.49641	0.16	2.77335	2.67834	2.77335	2.73342	1.97333	-0.0109954	2.67999	485.617	1246.94	476.802	540.802	0.973333	511.302	538.247	2.75941	538.602	greeting	1.7445	0.66827	-0.57816	0.66023
nv0005n1	Sunder	-1.78888	0.295274	-1.53493	0.166667	2.63909	2.63909	2.72115	2.69325	1.71014	-0.0472076	2.55272	596.057	747.926	460.202	518.002	0.289855	475.569	514.969	2.69005	493.302	greeting	0.85725	-0.00652	-0.09914	1.09705
nv0006g1	Sunder	-1.7217	0.200426	-1.55627	0.48	2.71181	2.63185	2.72965	2.70469	1.73034	0.0633334	2.65922	550.42	1071.99	428.402	520.202	0.730337	476.027	520.691	2.71717	514.002	greeting	1.1419	1.17497	0.15176	0.96859
nv0006o1	Sunder	-1.94157	0.168358	-1.94037	0.1875	2.71096	2.68949	2.73704	2.71307	1.65517	-0.122629	2.50472	610.618	974.081	496.402	527.402	0.603448	496.602	531.102	2.71507	516.002	greeting	1.40924	0.38025	-0.9484	0.69138
nv0081b1	Sunder	-1.80743	0.155064	-1.43807	0.181818	2.67358	2.67173	2.76178	2.70394	1	0.0433623	1.98003	399.079	1067.47	577.802	528.402	0.858824	533.345	510.177	2.67497	507.702	greeting	1.38065	0.52024	0.01759	-1.90307
nv0082b1	Sunder	-2.10127	-0.177342	-2.09838	0.291667	2.68771	2.68771	2.73127	2.71542	1.09259	-0.153663	2.4276	401.454	995.689	533.602	520.202	0.907407	533.277	521.902	2.70133	520.202	greeting	1.44545	0.34478	-1.55311	-1.31954
ne.0120	Sunder	-1.70819	0.383197	-1.44075	0.166667	2.62222	2.62222	2.71867	2.68579	1.64	-0.0109954	2.63603	552.925	757.926	448.002	509.802	0.36	475.602	509.802	2.67188	491.202	disturbance	0.68327	-0.09201	0.28237	0.86674
ne.0124x1a	Sunder	-1.52114	0.492934	-1.4021	0.52381	2.66988	2.6038	2.72624	2.69225	1.5814	0.0484418	2.74267	582.252	930.235	401.602	490.202	0.581395	466.345	507.888	2.70135	498.402	disturbance	0.78258	1.05386	1.0071	1.15198
ne.0133x3	Sunder	-1.63639	0.416759	-1.17618	0.0555556	2.65725	2.65725	2.76418	2.72336	1.36842	-0.130182	2.93643	413.002	739.465	476.802	576.802	0.631579	526.102	571.002	2.68978	533.502	disturbance	1.32584	-0.6831	0.55768	-0.06669
ne.0138x2	Sunder	-1.57807	0.313888	-1.5401	0.192308	2.67925	2.66988	2.74445	2.71108	1.16092	0.0534626	2.66461	330.061	1084.27	467.602	514.002	0.16092	529.402	515.727	2.69675	511.402	disturbance	1.19641	0.22525	0.45284	-0.10621
ne.0139x2	Sunder	-1.97964	0.0849307	-1.93945	0.222222	2.68664	2.68395	2.72624	2.7006	1.375	-0.204815	2.67936	435.415	969.209	484.002	519.002	0.4375	500.369	518.035	2.68774	502.102	disturbance	1.16384	-0.02375	-1.1304	0.15255
ne.0140x1	Sunder	-1.94539	0.205645	-1.98915	0.2	2.68106	2.68106	2.7195	2.70173	1.58333	-0.329754	1.48121e-13	666.937	824.593	523.202	518.002	0.361111	505.482	515.562	2.68888	506.802	disturbance	1.33847	1.11471	-1.02292	-0.4278
ne.0145x2	Sunder	-1.70863	0.244239	-1.60373	0.227273	2.67173	2.67173	2.76253	2.73029	1.2	-0.0409586	2.72313	363.723	928.867	510.802	535.602	0.8	560.174	536.977	2.71188	534.602	disturbance	1.50554	0.0924	0.10859	-0.90969
ne.0153x1b	Sunder	-1.86138	0.197574	-1.79467	0.388889	2.67834	2.67834	2.73304	2.71456	1.42647	-0.0535477	2.66239	450.835	927.799	486.002	539.802	0.573529	516.669	534.936	2.70177	526.202	disturbance	1.35195	0.44285	-0.45248	0.10282
